# Supplementary material for: Preclinical antitumor activity of ST7612AA1: a new oral thiol-based histone deacetylase (HDAC) inhibitor
Source: Oncotarget. 2014 Dec 25;6(8):5735–48. doi: 10.18632/oncotarget.3240 (PMC4467398; doi:10.18632/oncotarget.3240)
Supplement: Supplementary file 2 [file oncotarget-06-5735-s002.xlsx]

## Sheet: A, down-regulated
GSEA collection	NAME	NES	NOM p-val	FDR q-val
C2.CP.CGP	SCHLOSSER_MYC_TARGETS_AND_SERUM_RESPONSE_DN	-2.30219	0	0
C2.CP.CGP	MANALO_HYPOXIA_DN	-2.29527	0	0
C2.CP.CGP	SCHLOSSER_MYC_TARGETS_REPRESSED_BY_SERUM	-2.28717	0	0
C2.CP.CGP	PEART_HDAC_PROLIFERATION_CLUSTER_DN	-2.21811	0	0
C2.CP.CGP	SCHUHMACHER_MYC_TARGETS_UP	-2.18807	0	0
C2.CP.CGP	HELLER_HDAC_TARGETS_DN	-2.11936	0	0
C2.CP.CGP	SCHLOSSER_MYC_TARGETS_AND_SERUM_RESPONSE_UP	-2.09266	0	0
C2.CP.CGP	GARY_CD5_TARGETS_DN	-2.07476	0	0
C2.CP.CGP	ZHONG_RESPONSE_TO_AZACITIDINE_AND_TSA_DN	-2.06051	0	0
C2.CP.CGP	PENG_GLUTAMINE_DEPRIVATION_DN	-2.05932	0	0
C2.CP.KEGG	KEGG_AMINOACYL_TRNA_BIOSYNTHESIS	-2.00033	0	0.000487805
C2.CP.KEGG	KEGG_SPLICEOSOME	-1.94666	0	0.00077104
C2.CP.KEGG	KEGG_PROTEASOME	-1.71726	0	0.0175577
C2.CP.KEGG	KEGG_RNA_DEGRADATION	-1.65575	0	0.0328347
C2.CP.KEGG	KEGG_PYRIMIDINE_METABOLISM	-1.58012	0	0.0638085
C2.CP.KEGG	KEGG_ONE_CARBON_POOL_BY_FOLATE	-1.54518	0.03125	0.0758255
C2.CP.KEGG	KEGG_RENIN_ANGIOTENSIN_SYSTEM	-1.474	0.0295983	0.127276
C2.CP.KEGG	KEGG_CELL_CYCLE	-1.43266	0.011396	0.159651
C2.CP.KEGG	KEGG_N_GLYCAN_BIOSYNTHESIS	-1.4288	0.0378251	0.14728
C2.CP.KEGG	KEGG_BASE_EXCISION_REPAIR	-1.38522	0.0691244	0.188174
C2.CP.REACTOME	REACTOME_METABOLISM_OF_NON_CODING_RNA	-2.06809	0	0
C2.CP.REACTOME	REACTOME_PROCESSING_OF_CAPPED_INTRON_CONTAINING_PRE_MRNA	-2.05942	0	0
C2.CP.REACTOME	REACTOME_MRNA_SPLICING	-2.00231	0	0
C2.CP.REACTOME	REACTOME_TRNA_AMINOACYLATION	-1.95783	0	0
C2.CP.REACTOME	REACTOME_MRNA_PROCESSING	-1.94543	0	0
C2.CP.REACTOME	REACTOME_MITOCHONDRIAL_PROTEIN_IMPORT	-1.94437	0	0
C2.CP.REACTOME	REACTOME_METABOLISM_OF_RNA	-1.94089	0	0
C2.CP.REACTOME	REACTOME_DEADENYLATION_DEPENDENT_MRNA_DECAY	-1.91514	0	0.000615587
C2.CP.REACTOME	REACTOME_ASSEMBLY_OF_THE_PRE_REPLICATIVE_COMPLEX	-1.87542	0	0.00144602
C2.CP.REACTOME	REACTOME_REGULATION_OF_MITOTIC_CELL_CYCLE	-1.812	0	0.00615481
GSEA.C3.TFT	KRCTCNNNNMANAGC_UNKNOWN	2.04033	0	0
GSEA.C3.TFT	TTTNNANAGCYR_UNKNOWN	1.93859	0	0
GSEA.C3.TFT	V$CREBP1_01	1.78417	0	0.00626586
GSEA.C3.TFT	V$OCT1_B	1.78202	0	0.00561551
GSEA.C3.TFT	V$E4BP4_01	1.76626	0	0.0069551
GSEA.C3.TFT	V$CEBP_Q2_01	1.7492	0	0.00662851
GSEA.C3.TFT	V$GATA_Q6	1.72423	0	0.00747931
GSEA.C3.TFT	V$HLF_01	1.72415	0	0.00654439
GSEA.C3.TFT	V$CEBP_Q2	1.71521	0	0.0069457
GSEA.C3.TFT	V$MYOGENIN_Q6	1.71415	0	0.00650918
GSEA.C6	MYC_UP.V1_UP	-2.19049	0	0
GSEA.C6	GCNP_SHH_UP_EARLY.V1_UP	-1.49127	0	0.037799
GSEA.C6	EIF4E_UP	-1.46753	0.0100503	0.0328345
GSEA.C6	GCNP_SHH_UP_LATE.V1_UP	-1.45446	0.00560224	0.029457
GSEA.C6	ERB2_UP.V1_DN	-1.44323	0	0.0268482
GSEA.C6	CSR_EARLY_UP.V1_UP	-1.37857	0.00895522	0.0441441
GSEA.C6	VEGF_A_UP.V1_DN	-1.36332	0.00842697	0.0433167
GSEA.C6	ESC_J1_UP_LATE.V1_DN	-1.20365	0.0670391	0.197433
GSEA.C6	MEK_UP.V1_DN	-1.16878	0.0971429	0.241142
SignatureDB	MYC_OVEREXPRESSION_1.5X_UP	-2.43947	0	0
SignatureDB	MYC_CHIP_PET_EXPR_UP	-2.15167	0	0
SignatureDB	GLUTAMINE_STARVE_DOWN	-2.08185	0	0
SignatureDB	HIF1ALPHA_1.5X_DOWN	-2.05688	0	0
SignatureDB	MYC_OVEREXPRESSION_2X_UP	-2.04683	0	0
SignatureDB	NOTCH_T-ALL_UP_PALOMERO	-2.03892	0	0
SignatureDB	PROLIFERATION_NODE1640	-2.02402	0	0
SignatureDB	BLOOD_MODULE-3.7_UNDETERMINED	-2.01429	0	0
SignatureDB	MYELOMA_TACI_LOW_PLASMABLAST_GENE	-1.94392	0	0
SignatureDB	RAPAMYCIN_BJAB_DOWN	-1.88745	0	0.000185102

## Sheet: B, up-regulated
GSEA collection	NAME	NES	NOM p-val	FDR q-val
GSEA.C2.CP.CGP	HELLER_HDAC_TARGETS_SILENCED_BY_METHYLATION_UP	2.6813	0	0
GSEA.C2.CP.CGP	HELLER_HDAC_TARGETS_UP	2.62174	0	0
GSEA.C2.CP.CGP	ZHONG_RESPONSE_TO_AZACITIDINE_AND_TSA_UP	2.29005	0	0
GSEA.C2.CP.CGP	BERTUCCI_MEDULLARY_VS_DUCTAL_BREAST_CANCER_DN	2.23917	0	0
GSEA.C2.CP.CGP	CHEN_LVAD_SUPPORT_OF_FAILING_HEART_UP	2.23556	0	0
GSEA.C2.CP.CGP	PEART_HDAC_PROLIFERATION_CLUSTER_UP	2.16584	0	0
GSEA.C2.CP.CGP	KINSEY_TARGETS_OF_EWSR1_FLII_FUSION_DN	2.13778	0	0
GSEA.C2.CP.CGP	GALINDO_IMMUNE_RESPONSE_TO_ENTEROTOXIN	2.13223	0	0
GSEA.C2.CP.CGP	DUTERTRE_ESTRADIOL_RESPONSE_24HR_DN	2.11833	0	0
GSEA.C2.CP.CGP	GAUSSMANN_MLL_AF4_FUSION_TARGETS_E_UP	2.11034	0	0
GSEA.C2.CP.BIOCARTA	BIOCARTA_COMP_PATHWAY	1.71252	0.00367647	0.109998
GSEA.C2.CP.BIOCARTA	BIOCARTA_ARAP_PATHWAY	1.7296	0.00193798	0.163678
GSEA.C2.CP.BIOCARTA	BIOCARTA_CCR5_PATHWAY	1.62811	0.00373832	0.199993
GSEA.C2.CP.KEGG	KEGG_SYSTEMIC_LUPUS_ERYTHEMATOSUS	2.26939	0	0
GSEA.C2.CP.KEGG	KEGG_CELL_ADHESION_MOLECULES_CAMS	1.93043	0	0
GSEA.C2.CP.KEGG	KEGG_LYSOSOME	1.88643	0	0.00220602
GSEA.C2.CP.KEGG	KEGG_ASTHMA	1.8598	0	0.00267124
GSEA.C2.CP.KEGG	KEGG_AXON_GUIDANCE	1.81328	0	0.00535546
GSEA.C2.CP.KEGG	KEGG_FOCAL_ADHESION	1.8042	0	0.00490742
GSEA.C2.CP.KEGG	KEGG_ENDOCYTOSIS	1.74836	0	0.00963946
GSEA.C2.CP.KEGG	KEGG_EPITHELIAL_CELL_SIGNALING_IN_HELICOBACTER_PYLORI_INFECTION	1.74692	0	0.00859134
GSEA.C2.CP.KEGG	KEGG_VIBRIO_CHOLERAE_INFECTION	1.73296	0	0.00941283
GSEA.C2.CP.KEGG	KEGG_LEUKOCYTE_TRANSENDOTHELIAL_MIGRATION	1.72597	0	0.00938003
GSEA.C2.CP.REACTOME	REACTOME_AMYLOIDS	2.24767	0	0
GSEA.C2.CP.REACTOME	REACTOME_RNA_POL_I_PROMOTER_OPENING	2.13747	0	0
GSEA.C2.CP.REACTOME	REACTOME_PACKAGING_OF_TELOMERE_ENDS	2.13517	0	0
GSEA.C2.CP.REACTOME	REACTOME_MEIOTIC_RECOMBINATION	2.08214	0	0
GSEA.C2.CP.REACTOME	REACTOME_MEIOSIS	1.9137	0	0.00114682
GSEA.C2.CP.REACTOME	REACTOME_TELOMERE_MAINTENANCE	1.90594	0	0.00114222
GSEA.C2.CP.REACTOME	REACTOME_RNA_POL_I_TRANSCRIPTION	1.89236	0	0.00114217
GSEA.C2.CP.REACTOME	REACTOME_CELL_CELL_JUNCTION_ORGANIZATION	1.86438	0	0.00199544
GSEA.C2.CP.REACTOME	REACTOME_DEPOSITION_OF_NEW_CENPA_CONTAINING_NUCLEOSOMES_AT_THE_CENTROMERE	1.86108	0	0.00190234
GSEA.C2.CP.REACTOME	REACTOME_MEIOTIC_SYNAPSIS	1.85991	0	0.00194562
GSEA.C3.TFT	KRCTCNNNNMANAGC_UNKNOWN	2.04033	0	0
GSEA.C3.TFT	TTTNNANAGCYR_UNKNOWN	1.93859	0	0
GSEA.C3.TFT	V$CREBP1_01	1.78417	0	0.00626586
GSEA.C3.TFT	V$OCT1_B	1.78202	0	0.00561551
GSEA.C3.TFT	V$E4BP4_01	1.76626	0	0.0069551
GSEA.C3.TFT	V$CEBP_Q2_01	1.7492	0	0.00662851
GSEA.C3.TFT	V$GATA_Q6	1.72423	0	0.00747931
GSEA.C3.TFT	V$HLF_01	1.72415	0	0.00654439
GSEA.C3.TFT	V$CEBP_Q2	1.71521	0	0.0069457
GSEA.C3.TFT	V$MYOGENIN_Q6	1.71415	0	0.00650918
GSEA.C6	ERB2_UP.V1_UP	2.06518	0	0
GSEA.C6	MEK_UP.V1_UP	2.01096	0	0
GSEA.C6	STK33_SKM_UP	1.99822	0	0
GSEA.C6	BCAT.100_UP.V1_UP	1.91176	0	0
GSEA.C6	RAF_UP.V1_UP	1.89079	0	0
GSEA.C6	ESC_V6.5_UP_LATE.V1_UP	1.85691	0	0
GSEA.C6	E2F3_UP.V1_UP	1.83314	0	0.00020757
GSEA.C6	CAHOY_NEURONAL	1.83293	0	0.000181624
GSEA.C6	STK33_UP	1.83181	0	0.000161444
GSEA.C6	P53_DN.V1_UP	1.81436	0	0.000145299
SignatureDB	CNS_PNS_NODE1663	0.684944	0	0
SignatureDB	BLOOD_MODULE-3.2_INFLAMMATION-1	0.658705	0	0
SignatureDB	JAK2_DOWNREGULATED_PMBL	0.625152	0	0
SignatureDB	RETICULOCYTE_LARGE	0.7092	0	0
SignatureDB	HIF1ALPHA_1.5X_UP	0.654375	0	0
SignatureDB	SERUM_RESPONSE_FB_DOWN	0.617631	0	0.00021223
SignatureDB	NORMAL_MESENCHYMAL-1_NODE1643	0.688665	0	0.000181912
SignatureDB	BLOOD_MODULE-1.2_PLATELETS	0.660702	0	0.000320669
SignatureDB	KRAS_UP	0.677431	0	0.000285039
SignatureDB	HRAS_OVEREXPRESSION_4X_UP	0.660645	0	0.000256535
