# Supplementary material for: Preclinical antitumor activity of ST7612AA1: a new oral thiol-based histone deacetylase (HDAC) inhibitor
Source: Oncotarget. 2014 Dec 25;6(8):5735–48. doi: 10.18632/oncotarget.3240 (PMC4467398; doi:10.18632/oncotarget.3240)
Supplement: Supplementary file 3 [file oncotarget-06-5735-s003.xlsx]

## Sheet: Sheet1
probe	SYMBOL	log ratio	P.Value	adj.P.Val	AveExpr.DMSO	AveExpr.ST7612
ILMN_3240586	PLD6	-1.83671	4.36542e-12	1.08517e-08	2.96058e-16	-1.83671
ILMN_2384056	GPER	-1.81542	5.23446e-05	0.00108529	0	-1.81542
ILMN_1768016	TNFRSF17	-1.75896	1.96936e-05	0.000513327	0	-1.75896
ILMN_1795298	GPER	-1.70257	3.16048e-05	0.000732447	0	-1.70257
ILMN_1713249	PHF19	-1.52227	9.25783e-08	9.73245e-06	-5.92116e-16	-1.52227
ILMN_1732705	HCFC1	-1.49867	5.25743e-11	5.64349e-08	5.92119e-16	-1.49867
ILMN_1710216	AVEN	-1.48913	1.79354e-06	8.55662e-05	5.92117e-16	-1.48913
ILMN_1746148	LRRC33	-1.422	6.4481e-08	7.71013e-06	-2.96055e-16	-1.422
ILMN_1683120	UNG	-1.39203	1.32355e-12	5.68298e-09	-5.92118e-16	-1.39203
ILMN_2379130	IRAK1	-1.37346	1.38641e-07	1.28901e-05	5.92119e-16	-1.37346
ILMN_1716596	NSMAF	-1.36577	2.03966e-11	3.01047e-08	2.9606e-16	-1.36577
ILMN_2176768	SEPHS1	-1.36092	1.59235e-12	6.07244e-09	0	-1.36092
ILMN_1813938	CHCHD4	-1.35993	9.47916e-09	2.02948e-06	-2.9606e-16	-1.35993
ILMN_1723235	DUS3L	-1.35566	8.20672e-14	9.69029e-10	2.96057e-16	-1.35566
ILMN_1768176	CXorf26	-1.3408	3.58341e-06	0.000144533	2.96057e-16	-1.3408
ILMN_1775486	SSPN	-1.33923	2.68457e-06	0.000116944	-4.44089e-16	-1.33923
ILMN_3207122	LOC644563	-1.30969	1.82484e-05	0.000482312	-5.9212e-16	-1.30969
ILMN_1673369	SEPHS1	-1.30687	1.3169e-06	6.76805e-05	0	-1.30687
ILMN_2248970	OAS2	-1.29058	7.90142e-06	0.000258802	0	-1.29058
ILMN_1772302	MTHFS	-1.28472	7.21634e-11	6.8167e-08	2.96063e-16	-1.28472
ILMN_1757730	TTC27	-1.27669	4.36009e-10	2.26298e-07	-5.9212e-16	-1.27669
ILMN_1754234	ZMYND11	-1.27231	6.72954e-11	6.48659e-08	2.96061e-16	-1.27231
ILMN_1655307	FAM136A	-1.26397	1.00947e-07	1.03424e-05	-5.92119e-16	-1.26397
ILMN_1686920	CCDC58	-1.24579	1.59648e-05	0.000434101	0	-1.24579
ILMN_1768930	U2AF2	-1.24574	4.78638e-08	6.2622e-06	-2.9606e-16	-1.24574
ILMN_1782729	CLECL1	-1.2449	3.72587e-08	5.3005e-06	5.92117e-16	-1.2449
ILMN_1705247	ACSL5	-1.23821	1.2769e-11	2.56434e-08	2.96058e-16	-1.23821
ILMN_1847822	KIAA0368	-1.23608	1.89485e-07	1.6133e-05	-2.9606e-16	-1.23608
ILMN_1662964	PRMT3	-1.23491	1.05835e-10	8.76961e-08	2.96059e-16	-1.23491
ILMN_2366330	FERMT3	-1.22873	5.51069e-05	0.00112722	2.96062e-16	-1.22873
ILMN_1733579	EVI2A	-1.21052	9.6469e-06	0.000297023	0	-1.21052
ILMN_2375418	DPH2	-1.20893	4.33071e-07	2.9219e-05	-5.92119e-16	-1.20893
ILMN_1783285	CTPS	-1.20602	2.57543e-07	2.02734e-05	-2.96062e-16	-1.20602
ILMN_2155172	BRIX1	-1.1946	2.70706e-07	2.10638e-05	0	-1.1946
ILMN_1691578	GTF3C6	-1.19332	0.00022932	0.00336576	-2.9606e-16	-1.19332
ILMN_1763386	BID	-1.18388	2.185e-10	1.376e-07	-2.9606e-16	-1.18388
ILMN_1731518	PLD6	-1.18157	1.767e-09	6.27497e-07	-1.48028e-16	-1.18157
ILMN_1738523	MYD88	-1.16696	3.1451e-08	4.71228e-06	-2.96061e-16	-1.16696
ILMN_2383305	GPATCH4	-1.16261	2.96159e-05	0.000695224	-2.9606e-16	-1.16261
ILMN_1713990	TRIP6	-1.16092	8.23006e-08	9.07336e-06	0	-1.16092
ILMN_1704055	HSPC111	-1.15821	4.80434e-07	3.14778e-05	-2.9606e-16	-1.15821
ILMN_1775677	TYSND1	-1.15286	8.09677e-05	0.00151341	2.96061e-16	-1.15286
ILMN_1680501	GTF2IRD2B	-1.15117	3.63295e-05	0.000820601	2.96055e-16	-1.15117
ILMN_3247723	NOP16	-1.12778	6.29065e-07	3.87392e-05	0	-1.12778
ILMN_1695058	SLC38A5	-1.12643	4.50031e-05	0.000964839	0	-1.12643
ILMN_2383306	GPATCH4	-1.12374	3.93311e-09	1.07378e-06	2.96059e-16	-1.12374
ILMN_1797074	EMG1	-1.12192	2.81438e-09	8.41305e-07	-5.92121e-16	-1.12192
ILMN_1702585	LOC646817	-1.11404	0.000205184	0.00309168	0	-1.11404
ILMN_1806040	TYMS	-1.09696	3.19936e-05	0.000740005	0	-1.09696
ILMN_1675191	GAPT	-1.09535	8.47263e-10	3.88515e-07	-5.92117e-16	-1.09535
ILMN_2112049	DNLZ	-1.09186	2.30806e-06	0.000103821	0	-1.09186
ILMN_1723486	HK2	-1.0903	1.91368e-08	3.28672e-06	-5.92119e-16	-1.0903
ILMN_1727134	KLHDC5	-1.08775	4.53425e-07	3.01205e-05	-5.92119e-16	-1.08775
ILMN_2180371	C12orf24	-1.08576	7.70632e-05	0.00145707	-2.96062e-16	-1.08576
ILMN_1726030	GPX7	-1.08482	1.44776e-07	1.32775e-05	-2.9606e-16	-1.08482
ILMN_1793894	ANAPC13	-1.08134	9.68516e-06	0.000297618	0	-1.08134
ILMN_1802456	DCTD	-1.0797	9.41556e-10	4.11765e-07	0	-1.0797
ILMN_1690101	FAIM	-1.07735	1.30835e-05	0.000373381	0	-1.07735
ILMN_3242271	GAPT	-1.07665	1.81013e-10	1.23905e-07	0	-1.07665
ILMN_1810423	RPP40	-1.07086	1.98017e-09	6.72845e-07	0	-1.07086
ILMN_3219806	LOC643384	-1.06489	0.000181606	0.00282153	2.96057e-16	-1.06489
ILMN_3238680	C7orf55	-1.0642	0.000360912	0.00481396	2.96055e-16	-1.0642
ILMN_1713759	UBE2J1	-1.05418	0.000198618	0.00301832	-2.96061e-16	-1.05418
ILMN_1704305	NIP7	-1.05144	1.81197e-11	2.8527e-08	-2.96059e-16	-1.05144
ILMN_1749629	CUL1	-1.05136	6.27283e-07	3.87284e-05	0	-1.05136
ILMN_1795822	DIS3L	-1.05002	7.42898e-13	3.89865e-09	2.96059e-16	-1.05002
ILMN_1737517	RPL29	-1.04831	3.57102e-10	1.99031e-07	2.96062e-16	-1.04831
ILMN_1765332	TIMM10	-1.03679	1.62595e-06	7.90887e-05	0	-1.03679
ILMN_1796210	PPRC1	-1.03474	4.58929e-11	5.16088e-08	-5.92119e-16	-1.03474
ILMN_1771051	RPL29	-1.03312	8.6703e-09	1.87847e-06	-2.96062e-16	-1.03312
ILMN_1743397	PIGW	-1.02594	6.2912e-05	0.00124901	0	-1.02594
ILMN_1679800	BRIX1	-1.0251	1.74268e-08	3.09547e-06	5.92119e-16	-1.0251
ILMN_1655654	MPDU1	-1.02087	9.33283e-07	5.18587e-05	-2.96062e-16	-1.02087
ILMN_1671257	DKC1	-1.01693	1.13008e-09	4.60129e-07	2.96062e-16	-1.01693
ILMN_1673917	GTF2I	-1.01367	0.000259662	0.00369737	-2.96064e-16	-1.01367
ILMN_1703949	KPNB1	-1.01275	3.74107e-05	0.000841435	2.96055e-16	-1.01275
ILMN_1745420	PHF19	-1.01081	1.50156e-06	7.44962e-05	5.92118e-16	-1.01081
ILMN_1751431	WIBG	-1.00998	6.22698e-05	0.00123948	2.96058e-16	-1.00998
ILMN_1708672	ACAT2	-1.00524	3.3405e-05	0.000768885	5.92117e-16	-1.00524
ILMN_3306997	METTL1	-0.997264	8.22524e-07	4.73903e-05	-2.96057e-16	-0.997264
ILMN_1688034	COIL	-0.994081	9.38407e-10	4.11765e-07	-2.9606e-16	-0.994081
ILMN_2355665	MTP18	-0.991158	4.49219e-06	0.000170692	-5.9212e-16	-0.991158
ILMN_1730260	N6AMT2	-0.989588	6.25162e-07	3.86986e-05	-2.9606e-16	-0.989588
ILMN_1735461	DDX21	-0.987843	6.32585e-05	0.00125377	-2.96056e-16	-0.987843
ILMN_1726842	TYW3	-0.987814	1.71942e-10	1.21209e-07	2.9606e-16	-0.987814
ILMN_1711894	MYB	-0.98753	2.89377e-09	8.59594e-07	0	-0.98753
ILMN_1658486	MRPL54	-0.987366	5.44155e-06	0.000197396	-2.9606e-16	-0.987366
ILMN_1750088	VRK2	-0.987014	3.10114e-05	0.000721171	-2.96054e-16	-0.987014
ILMN_1739541	NMI	-0.986041	5.66569e-05	0.00114996	-5.92121e-16	-0.986041
ILMN_1769158	ISOC2	-0.982956	3.60734e-07	2.55823e-05	0	-0.982956
ILMN_2147517	CD58	-0.982453	8.31251e-08	9.10924e-06	-2.96063e-16	-0.982453
ILMN_1815190	METTL1	-0.982118	5.1713e-06	0.000189632	0	-0.982118
ILMN_1741957	RABEPK	-0.981031	1.77925e-08	3.13566e-06	0	-0.981031
ILMN_1725642	SUMO3	-0.980862	0.000245898	0.00353762	2.9606e-16	-0.980862
ILMN_1664750	TMBIM4	-0.976474	1.64096e-08	3.03937e-06	2.96058e-16	-0.976474
ILMN_1741054	SLC5A6	-0.971762	1.26441e-08	2.44763e-06	-2.96058e-16	-0.971762
ILMN_1787345	FKBP11	-0.971379	3.99697e-08	5.56068e-06	0	-0.971379
ILMN_2375032	BEND3	-0.970819	1.19271e-06	6.25225e-05	1.4803e-16	-0.970819
ILMN_2351548	FAIM	-0.969897	0.00018177	0.00282314	-1.48029e-16	-0.969897
ILMN_2370882	ACSL5	-0.968623	2.78799e-09	8.38723e-07	-2.96061e-16	-0.968623
ILMN_1658407	SLC43A3	-0.967312	4.36204e-06	0.000167363	0	-0.967312
ILMN_1772521	MTHFD1L	-0.966477	4.62822e-07	3.06083e-05	-2.9606e-16	-0.966477
ILMN_1684293	ANP32B	-0.966005	3.99621e-07	2.74339e-05	0	-0.966005
ILMN_2242937	ARSB	-0.959081	3.91077e-11	4.61774e-08	-2.96058e-16	-0.959081
ILMN_2412549	GAR1	-0.95444	1.30559e-09	5.09623e-07	-2.9606e-16	-0.95444
ILMN_1727045	RASGRP3	-0.948389	6.94617e-12	1.4976e-08	-5.92121e-16	-0.948389
ILMN_2091590	ANKRD41	-0.946686	1.1559e-08	2.32315e-06	-5.9212e-16	-0.946686
ILMN_1759991	MGC3731	-0.94326	1.58743e-05	0.000431889	-2.96056e-16	-0.94326
ILMN_1768662	UCK2	-0.942531	2.13789e-10	1.36732e-07	0	-0.942531
ILMN_1734833	NBN	-0.939629	1.07195e-05	0.000320642	5.92119e-16	-0.939629
ILMN_1707493	SNHG3-RCC1	-0.937292	1.74073e-06	8.33838e-05	-5.92116e-16	-0.937292
ILMN_1677085	RGS19	-0.936962	4.6991e-05	0.000997946	-2.96058e-16	-0.936962
ILMN_3263329	GAR1	-0.935829	4.08851e-07	2.79862e-05	-2.96058e-16	-0.935829
ILMN_2126239	SMG5	-0.934925	7.50907e-05	0.00143066	0	-0.934925
ILMN_1792681	CCDC86	-0.934507	2.12672e-06	9.76161e-05	0	-0.934507
ILMN_1744649	PSMB5	-0.933995	1.04034e-07	1.04992e-05	2.96062e-16	-0.933995
ILMN_1769911	SLC38A1	-0.930207	1.12852e-05	0.000332995	-5.92119e-16	-0.930207
ILMN_1784227	MCRS1	-0.929715	2.3636e-05	0.000588484	5.92119e-16	-0.929715
ILMN_2400500	LASS2	-0.926003	1.31928e-09	5.10745e-07	0	-0.926003
ILMN_1811029	TLK1	-0.925679	4.77466e-06	0.00017779	-2.96055e-16	-0.925679
ILMN_2221564	LYAR	-0.92359	0.000237161	0.00344882	2.96059e-16	-0.92359
ILMN_2410772	KEAP1	-0.923483	4.33517e-05	0.00093838	2.9606e-16	-0.923483
ILMN_1714809	RPIA	-0.922557	4.70894e-08	6.22113e-06	0	-0.922557
ILMN_2363361	SFXN4	-0.919607	1.26756e-07	1.20993e-05	-5.9212e-16	-0.919607
ILMN_1689800	MRTO4	-0.919079	3.20982e-09	9.07803e-07	-2.96062e-16	-0.919079
ILMN_1742224	SLTM	-0.91725	9.05124e-07	5.07719e-05	0	-0.91725
ILMN_1782609	STAG2	-0.91706	5.77461e-05	0.00116556	0	-0.91706
ILMN_2363106	RBM23	-0.916559	6.03049e-06	0.000211295	0	-0.916559
ILMN_1785268	CD58	-0.915535	7.80215e-09	1.77165e-06	2.96063e-16	-0.915535
ILMN_1693045	TMED1	-0.913486	7.93832e-07	4.61742e-05	2.96063e-16	-0.913486
ILMN_2168217	EBI2	-0.909998	1.10835e-05	0.000328204	-5.92117e-16	-0.909998
ILMN_1710937	IFI16	-0.905654	1.44995e-09	5.47861e-07	-2.96059e-16	-0.905654
ILMN_2075189	SLC35F2	-0.903222	3.40203e-06	0.000139359	0	-0.903222
ILMN_1718712	C20orf177	-0.903006	5.37926e-08	6.79326e-06	0	-0.903006
ILMN_1771966	BCCIP	-0.902695	1.45444e-07	1.32872e-05	-5.92122e-16	-0.902695
ILMN_3244893	BAG2	-0.901926	1.08801e-07	1.08642e-05	-1.48031e-16	-0.901926
ILMN_1707084	UBE2D4	-0.899083	2.73873e-06	0.000118131	-2.9606e-16	-0.899083
ILMN_2330307	SLC43A3	-0.89216	6.85086e-05	0.00133267	-2.96061e-16	-0.89216
ILMN_1780756	RBM23	-0.891637	2.57518e-08	4.12299e-06	2.96058e-16	-0.891637
ILMN_2054233	SENP6	-0.891184	0.000120178	0.00205507	0	-0.891184
ILMN_1789702	GBE1	-0.890793	1.7864e-05	0.000474808	2.96061e-16	-0.890793
ILMN_2410771	KEAP1	-0.887575	2.91528e-05	0.00068674	0	-0.887575
ILMN_1775192	BCLAF1	-0.885412	3.92811e-07	2.71241e-05	-2.9606e-16	-0.885412
ILMN_1756669	POGK	-0.883686	7.50739e-10	3.54582e-07	-2.96058e-16	-0.883686
ILMN_3234615	LOC728650	-0.883099	3.90284e-07	2.70683e-05	0	-0.883099
ILMN_2352293	PRDM10	-0.882691	4.29726e-08	5.83142e-06	1.48031e-16	-0.882691
ILMN_2061732	YRDC	-0.880738	2.93468e-08	4.47121e-06	2.96058e-16	-0.880738
ILMN_2372413	BID	-0.879993	5.70209e-11	5.85468e-08	0	-0.879993
ILMN_1886515		-0.878816	3.77807e-05	0.000847159	0	-0.878816
ILMN_1668277	BLK	-0.87729	4.27589e-06	0.000164726	2.96058e-16	-0.87729
ILMN_2180827	MEPCE	-0.876992	1.31484e-05	0.000374781	-5.92119e-16	-0.876992
ILMN_1731358	ZNF532	-0.876744	5.22854e-08	6.6743e-06	-2.9606e-16	-0.876744
ILMN_1743711	LOC650215	-0.876713	1.23319e-05	0.000356456	5.9212e-16	-0.876713
ILMN_1674390	PRKAR1B	-0.876267	0.000322755	0.00441729	0	-0.876267
ILMN_1720124	RCC2	-0.876118	3.56931e-06	0.000144211	5.92119e-16	-0.876118
ILMN_1713143	MRPL3	-0.875529	4.13915e-06	0.00016077	2.9606e-16	-0.875529
ILMN_2320250	NOL6	-0.87531	1.19775e-08	2.35712e-06	0	-0.87531
ILMN_1779252	TRIM22	-0.872773	2.29863e-09	7.33556e-07	5.9212e-16	-0.872773
ILMN_1701244	ITFG2	-0.871402	2.30696e-07	1.86895e-05	-2.9606e-16	-0.871402
ILMN_1758915	PDCD2	-0.869984	1.59667e-07	1.41458e-05	2.96061e-16	-0.869984
ILMN_1677765	LRP8	-0.868235	1.32382e-05	0.00037666	0	-0.868235
ILMN_1757384	RAN	-0.865936	3.56942e-08	5.14859e-06	0	-0.865936
ILMN_1746704	TRIM8	-0.865532	5.05222e-07	3.2868e-05	2.9606e-16	-0.865532
ILMN_2045729	WDR12	-0.863928	4.24609e-05	0.000923382	0	-0.863928
ILMN_1764362	LYAR	-0.862316	1.40349e-07	1.30233e-05	-2.9606e-16	-0.862316
ILMN_1756162	EXOSC8	-0.85888	4.30162e-05	0.000931544	-5.92116e-16	-0.85888
ILMN_2154603	CCDC16	-0.858509	5.641e-13	3.33038e-09	-5.92119e-16	-0.858509
ILMN_1674386	PITX1	-0.858049	0.000280133	0.00394131	-2.96062e-16	-0.858049
ILMN_2194009	ABCC4	-0.857948	1.54871e-07	1.39063e-05	0	-0.857948
ILMN_1812580	YDJC	-0.856674	6.20831e-06	0.000215448	2.9606e-16	-0.856674
ILMN_1814282	ISG20L1	-0.854874	8.04357e-07	4.66142e-05	0	-0.854874
ILMN_3307786	L3MBTL2	-0.852092	4.05053e-09	1.08085e-06	2.9606e-16	-0.852092
ILMN_1760280	NXT1	-0.851484	1.7366e-08	3.09547e-06	-2.96063e-16	-0.851484
ILMN_1706839	TCERG1	-0.849436	6.06443e-08	7.36518e-06	5.92114e-16	-0.849436
ILMN_1662318	CCDC59	-0.847665	1.12301e-07	1.11319e-05	-5.92118e-16	-0.847665
ILMN_1765621	HDGF	-0.847142	2.24713e-05	0.000566956	2.9606e-16	-0.847142
ILMN_2189424	MRPL20	-0.845847	6.25373e-06	0.000216706	0	-0.845847
ILMN_1753745	HDDC2	-0.845414	2.28436e-07	1.85824e-05	0	-0.845414
ILMN_1812940	TRMT1	-0.844535	2.67715e-05	0.000644138	0	-0.844535
ILMN_1731891	UBXN8	-0.844474	2.96956e-05	0.000696748	-4.44089e-16	-0.844474
ILMN_2112402	PHF5A	-0.844021	1.27866e-07	1.21451e-05	-2.96057e-16	-0.844021
ILMN_1746393	TSEN2	-0.842438	3.4382e-11	4.41223e-08	2.96059e-16	-0.842438
ILMN_2364535	SNUPN	-0.842215	1.08494e-10	8.83497e-08	0	-0.842215
ILMN_2357272	BCLAF1	-0.84193	3.98669e-05	0.000879333	0	-0.84193
ILMN_1696004	LRRK1	-0.841878	5.65421e-06	0.000202467	5.92124e-16	-0.841878
ILMN_1746686	POLR1C	-0.840115	1.00403e-07	1.0309e-05	2.9606e-16	-0.840115
ILMN_1683026	PSMB10	-0.838256	1.16806e-06	6.1572e-05	2.9606e-16	-0.838256
ILMN_1799367	TXNDC14	-0.837712	4.5343e-11	5.16088e-08	-2.9606e-16	-0.837712
ILMN_1725105	EEF1E1	-0.837675	2.50952e-07	1.9954e-05	5.92117e-16	-0.837675
ILMN_3246353	SNORD65	-0.83555	3.14289e-07	2.34136e-05	2.96058e-16	-0.83555
ILMN_2098325	C8orf33	-0.83396	6.3629e-07	3.90801e-05	-2.96058e-16	-0.83396
ILMN_1748916	C18orf55	-0.8326	9.34544e-06	0.0002902	2.96062e-16	-0.8326
ILMN_1741572	AKAP8	-0.827845	1.95405e-10	1.28183e-07	-2.96061e-16	-0.827845
ILMN_1711005	CDC25A	-0.824151	2.97338e-07	2.26509e-05	-2.96063e-16	-0.824151
ILMN_2189993	MRPS35	-0.82353	1.72228e-08	3.09547e-06	-2.96062e-16	-0.82353
ILMN_1768816	TMPO	-0.822225	3.884e-05	0.000865308	2.9606e-16	-0.822225
ILMN_1798706	EBI2	-0.822219	3.78348e-05	0.000847711	-2.9606e-16	-0.822219
ILMN_2151056	C10orf32	-0.822056	7.27036e-05	0.00139531	2.9606e-16	-0.822056
ILMN_1782635	YARS2	-0.821535	3.44214e-09	9.56327e-07	-2.96059e-16	-0.821535
ILMN_1679483	INTS10	-0.821404	0.000122432	0.00208682	0	-0.821404
ILMN_1805481	TRMT11	-0.820335	5.91729e-06	0.000208567	1.4803e-16	-0.820335
ILMN_1660754	C13orf25	-0.819717	2.32375e-06	0.000104427	2.96059e-16	-0.819717
ILMN_1788457	ABCC4	-0.819297	3.58765e-07	2.55578e-05	-2.96058e-16	-0.819297
ILMN_2070815	MPDU1	-0.819234	6.33924e-08	7.61853e-06	4.44089e-16	-0.819234
ILMN_1744059	DCTN6	-0.818839	2.33926e-06	0.000104924	0	-0.818839
ILMN_1754272	GINS3	-0.817387	2.19013e-06	9.98474e-05	0	-0.817387
ILMN_2092664	ADSS	-0.815424	3.19008e-07	2.35934e-05	0	-0.815424
ILMN_1708009	LANCL2	-0.815117	2.25523e-09	7.3324e-07	0	-0.815117
ILMN_1668012	SLC25A13	-0.814719	1.32316e-05	0.00037666	-2.96057e-16	-0.814719
ILMN_1684446	SPAG7	-0.814387	2.66113e-05	0.000640611	1.4803e-16	-0.814387
ILMN_1692486	ZNRD1	-0.814233	1.44389e-07	1.32678e-05	2.9606e-16	-0.814233
ILMN_3176090	LOC100130919	-0.813809	2.25965e-05	0.000568675	0	-0.813809
ILMN_1795285	PHF15	-0.812963	1.73925e-07	1.51283e-05	0	-0.812963
ILMN_1689001	CDK4	-0.81283	1.06304e-09	4.36597e-07	-2.9606e-16	-0.81283
ILMN_1759008	ZNF689	-0.810434	1.34126e-05	0.000380703	5.92119e-16	-0.810434
ILMN_1678054	TRIM21	-0.809269	7.14468e-06	0.000239837	-2.96061e-16	-0.809269
ILMN_2162328	PTS	-0.808439	3.02611e-05	0.000707206	-5.92119e-16	-0.808439
ILMN_1685678	EEF1B2	-0.806533	3.20552e-06	0.000132924	-5.92119e-16	-0.806533
ILMN_1709683	RASSF2	-0.805048	1.32204e-05	0.000376608	5.92121e-16	-0.805048
ILMN_1655444	LOC728492	-0.805047	7.22807e-06	0.000241606	5.92121e-16	-0.805047
ILMN_2398587	ZNRD1	-0.803818	1.36944e-07	1.27826e-05	5.92117e-16	-0.803818
ILMN_3243457	ANKLE1	-0.802645	0.00016333	0.00260706	-1.48031e-16	-0.802645
ILMN_2395204	SLTM	-0.801898	1.18227e-07	1.16333e-05	5.92119e-16	-0.801898
ILMN_1745374	IFI35	-0.799841	0.00022073	0.00326414	-1.4803e-16	-0.799841
ILMN_1776080	GTPBP6	-0.799794	2.47018e-06	0.000109651	-5.92121e-16	-0.799794
ILMN_2155516	QTRTD1	-0.799397	2.00691e-06	9.33878e-05	2.96062e-16	-0.799397
ILMN_2265654	UBE2C	-0.799358	2.65756e-06	0.000116108	-1.48027e-16	-0.799358
ILMN_1742031	IFRD2	-0.798705	4.00926e-08	5.56068e-06	2.9606e-16	-0.798705
ILMN_1756204	RPS6KA4	-0.798289	4.92444e-05	0.00103504	-2.96057e-16	-0.798289
ILMN_3238889	RPRD2	-0.797925	8.37996e-08	9.1619e-06	0	-0.797925
ILMN_1654920	HNRPH3	-0.79787	0.000165395	0.00262846	2.9606e-16	-0.79787
ILMN_1733932	SNUPN	-0.797675	4.65378e-08	6.17424e-06	-2.96061e-16	-0.797675
ILMN_3241756	FAM136B	-0.794405	1.01844e-05	0.000308207	1.4803e-16	-0.794405
ILMN_1770692	WDR12	-0.792002	1.49546e-06	7.43497e-05	0	-0.792002
ILMN_1767658	RRS1	-0.791921	1.67586e-06	8.1255e-05	0	-0.791921
ILMN_1665483	KIAA0020	-0.791404	1.61404e-09	5.79846e-07	-5.92121e-16	-0.791404
ILMN_1688971	NOL11	-0.787805	9.74714e-10	4.22355e-07	0	-0.787805
ILMN_1676026	MRPS26	-0.787768	3.71901e-05	0.000837238	-2.96056e-16	-0.787768
ILMN_1653618	ZZZ3	-0.787448	1.02311e-09	4.33986e-07	0	-0.787448
ILMN_1777139	MAK16	-0.786299	5.95551e-11	5.98478e-08	2.9606e-16	-0.786299
ILMN_1746457	GTF3C2	-0.785184	4.16877e-07	2.84225e-05	-2.9606e-16	-0.785184
ILMN_1726108	LASS2	-0.784795	9.98779e-10	4.28849e-07	2.96059e-16	-0.784795
ILMN_1733390	LARP1B	-0.78419	2.76754e-06	0.000119047	5.92116e-16	-0.78419
ILMN_1682404	SETMAR	-0.783845	1.02912e-09	4.33986e-07	0	-0.783845
ILMN_2067709	TFB2M	-0.782903	1.20841e-07	1.18012e-05	5.92121e-16	-0.782903
ILMN_1658800	BRPF3	-0.782196	0.000119309	0.00204442	-5.92118e-16	-0.782196
ILMN_2330267	ABCE1	-0.781537	0.000162937	0.00260392	-2.96052e-16	-0.781537
ILMN_2372040	MTP18	-0.778297	2.19334e-07	1.80477e-05	5.9212e-16	-0.778297
ILMN_3242196	LOC100132728	-0.777335	0.000319825	0.00438481	-2.96057e-16	-0.777335
ILMN_1663916	ARHGAP9	-0.777273	7.46287e-08	8.57282e-06	2.96058e-16	-0.777273
ILMN_1722894	ZNRD1	-0.775923	3.15302e-07	2.3452e-05	-1.4803e-16	-0.775923
ILMN_2316918	PANK1	-0.775429	6.79582e-06	0.000230584	2.96059e-16	-0.775429
ILMN_1686968	ZNF362	-0.775266	1.23316e-05	0.000356456	2.9606e-16	-0.775266
ILMN_1753823	IL17D	-0.773375	2.30287e-06	0.000103779	0	-0.773375
ILMN_1698491	MBD3	-0.772861	8.01747e-08	8.9733e-06	2.9606e-16	-0.772861
ILMN_2281069	GPATCH4	-0.77275	5.4452e-08	6.83996e-06	1.4803e-16	-0.77275
ILMN_1664833	MRPL50	-0.772621	4.44217e-05	0.000954542	-2.96062e-16	-0.772621
ILMN_1782704	CD19	-0.772238	3.52732e-05	0.000801727	0	-0.772238
ILMN_1765520	MTIF2	-0.771863	6.0907e-07	3.78016e-05	-2.9606e-16	-0.771863
ILMN_1676575	IKZF1	-0.770927	0.000132656	0.00221865	5.9212e-16	-0.770927
ILMN_1728984	PA2G4	-0.770003	9.02431e-05	0.0016463	-2.9606e-16	-0.770003
ILMN_3277715	LOC389873	-0.769972	7.18205e-07	4.28844e-05	-2.96063e-16	-0.769972
ILMN_2336109	L3MBTL2	-0.767523	2.7271e-07	2.11848e-05	2.96062e-16	-0.767523
ILMN_2151048	STAG1	-0.767072	1.89615e-06	8.95571e-05	0	-0.767072
ILMN_1740861	DTWD1	-0.766703	8.47808e-09	1.85152e-06	0	-0.766703
ILMN_1757956	PCGF1	-0.766649	1.20588e-05	0.000350275	-2.9606e-16	-0.766649
ILMN_3256868	LOC100129585	-0.766519	0.00012283	0.0020921	0	-0.766519
ILMN_1685661	RRP15	-0.766139	8.19616e-08	9.06587e-06	2.9606e-16	-0.766139
ILMN_1781479	SUV39H1	-0.765555	2.09515e-05	0.000539222	2.9606e-16	-0.765555
ILMN_2415011	DCTD	-0.763967	2.68897e-08	4.24758e-06	-5.92118e-16	-0.763967
ILMN_1764577	MFNG	-0.763364	0.000115326	0.00198721	0	-0.763364
ILMN_2182531	C18orf55	-0.763268	3.60351e-08	5.17317e-06	2.96061e-16	-0.763268
ILMN_2137536	ZZZ3	-0.762276	7.74789e-08	8.73366e-06	0	-0.762276
ILMN_1756595	SH3TC1	-0.757283	3.37333e-07	2.44011e-05	2.96058e-16	-0.757283
ILMN_1685413	ALG8	-0.756797	1.48169e-06	7.38202e-05	0	-0.756797
ILMN_1781803	FIZ1	-0.756489	1.3729e-05	0.000387363	-2.96061e-16	-0.756489
ILMN_2067708	TFB2M	-0.755933	6.51912e-08	7.75578e-06	0	-0.755933
ILMN_1749752	NOLA1	-0.755154	1.30621e-08	2.51812e-06	2.9606e-16	-0.755154
ILMN_1742238	SET	-0.753074	0.000264913	0.00375965	-2.96057e-16	-0.753074
ILMN_1772719	GPN1	-0.752697	2.7626e-09	8.36414e-07	0	-0.752697
ILMN_1721457	RANBP1	-0.752047	2.12425e-05	0.00054409	-5.92119e-16	-0.752047
ILMN_2188374	XPOT	-0.751544	4.8052e-07	3.14778e-05	0	-0.751544
ILMN_1706275	C8orf33	-0.751463	1.70154e-08	3.09547e-06	0	-0.751463
ILMN_1802753	TSSC4	-0.751408	0.000258922	0.00369082	-2.96057e-16	-0.751408
ILMN_2266005	C21orf51	-0.75106	2.61098e-06	0.000114396	2.96056e-16	-0.75106
ILMN_3245824	C17orf89	-0.750318	3.12279e-06	0.000130524	-2.96062e-16	-0.750318
ILMN_2088612	XPO4	-0.749109	3.987e-05	0.000879333	2.96059e-16	-0.749109
ILMN_1766247	ZBTB2	-0.748401	0.000182884	0.00283672	0	-0.748401
ILMN_1754121	CSK	-0.745378	4.42653e-08	5.92264e-06	-5.92117e-16	-0.745378
ILMN_1729123	PPP2R4	-0.744407	0.00020281	0.00306722	0	-0.744407
ILMN_1672417	PTPRCAP	-0.743934	2.38596e-05	0.000592372	1.48032e-16	-0.743934
ILMN_1656628	WDR4	-0.743707	6.8332e-07	4.15298e-05	0	-0.743707
ILMN_1802519	VPS36	-0.742831	1.0219e-05	0.000308207	0	-0.742831
ILMN_1668417	WASPIP	-0.740626	8.06089e-05	0.00151021	-1.4803e-16	-0.740626
ILMN_2053567	FASTKD2	-0.738771	4.00668e-08	5.56068e-06	2.9606e-16	-0.738771
ILMN_1730773	SNORA70	-0.737768	1.53617e-07	1.38463e-05	0	-0.737768
ILMN_1759154	PABPN1	-0.735106	3.53108e-06	0.000142911	2.96058e-16	-0.735106
ILMN_2369580	C16orf35	-0.734816	1.16186e-05	0.000340845	2.96058e-16	-0.734816
ILMN_3226392	LOC729608	-0.733857	1.49214e-05	0.000413346	-2.96057e-16	-0.733857
ILMN_1799280	BDH1	-0.733555	6.53819e-08	7.75893e-06	-2.9606e-16	-0.733555
ILMN_2054392	PPIL1	-0.732175	0.000358731	0.00478913	-2.96061e-16	-0.732175
ILMN_1803005	MMACHC	-0.730839	6.43175e-10	3.16436e-07	-5.92119e-16	-0.730839
ILMN_3210917	LOC389168	-0.729747	1.0001e-07	1.0291e-05	0	-0.729747
ILMN_2121282	MRPS18B	-0.726114	2.01447e-09	6.7961e-07	2.96059e-16	-0.726114
ILMN_1773388	C13orf18	-0.725958	0.000129138	0.00217444	2.9606e-16	-0.725958
ILMN_1716730	FAM44B	-0.72573	1.74333e-08	3.09547e-06	0	-0.72573
ILMN_1815723	NUP35	-0.725632	3.47667e-06	0.000141501	0	-0.725632
ILMN_1663195	MCM7	-0.724491	0.000151411	0.00246852	-2.96057e-16	-0.724491
ILMN_1809866	WDR74	-0.724251	3.98319e-05	0.000879333	2.96057e-16	-0.724251
ILMN_2065606	TOMM40L	-0.722492	2.32839e-06	0.000104536	2.96059e-16	-0.722492
ILMN_1655557	INTS6	-0.722467	6.27001e-11	6.16956e-08	2.9606e-16	-0.722467
ILMN_1693293	LOC648176	-0.722346	1.82729e-09	6.39295e-07	-1.4803e-16	-0.722346
ILMN_1799381	SNORD14A	-0.722001	1.24608e-06	6.49597e-05	-2.9606e-16	-0.722001
ILMN_1805812	TOR1A	-0.721644	3.12656e-09	9.0043e-07	0	-0.721644
ILMN_1801923	ATF1	-0.721538	9.88923e-06	0.00030173	1.48032e-16	-0.721538
ILMN_1755862	PFAS	-0.721281	1.86341e-05	0.000490659	2.9606e-16	-0.721281
ILMN_1796589	TRIP13	-0.721256	0.000135325	0.00225371	-5.92117e-16	-0.721256
ILMN_1700168	LARS2	-0.720934	8.22759e-05	0.00153051	-2.9606e-16	-0.720934
ILMN_1805474	C1orf131	-0.720577	1.33535e-05	0.00037971	0	-0.720577
ILMN_1717490	RPL6	-0.720522	3.97239e-05	0.000878303	2.9606e-16	-0.720522
ILMN_1750051	FLJ39827	-0.72044	1.71607e-08	3.09547e-06	0	-0.72044
ILMN_2266948	SLC38A1	-0.720439	5.97238e-05	0.00119855	1.48031e-16	-0.720439
ILMN_1651872	UBIAD1	-0.720193	9.95351e-06	0.000302909	0	-0.720193
ILMN_1756355	NDUFS3	-0.718785	6.87913e-09	1.61356e-06	0	-0.718785
ILMN_1746864	PSCDBP	-0.717029	1.17139e-06	6.16281e-05	-5.92118e-16	-0.717029
ILMN_1905548		-0.715445	1.87068e-06	8.86197e-05	2.96062e-16	-0.715445
ILMN_1775761	TSR1	-0.715259	3.7438e-06	0.000149344	5.92124e-16	-0.715259
ILMN_1698996	SLC19A1	-0.714781	0.000264484	0.00375581	1.48032e-16	-0.714781
ILMN_2090059	ZFY	-0.714176	5.01892e-09	1.27933e-06	1.4803e-16	-0.714176
ILMN_1656691	FBXO4	-0.714134	2.32877e-09	7.3819e-07	0	-0.714134
ILMN_1663447	HNRNPA1	-0.71393	0.000293256	0.00408196	5.92122e-16	-0.71393
ILMN_1735908	UTP15	-0.713689	9.05483e-08	9.5905e-06	0	-0.713689
ILMN_2156172	HK2	-0.713463	0.000256008	0.00365634	-2.96059e-16	-0.713463
ILMN_1747303	DDX39	-0.713365	1.45203e-07	1.32872e-05	0	-0.713365
ILMN_2105983	XRCC5	-0.712187	0.000203273	0.00307029	-2.96063e-16	-0.712187
ILMN_1657873	XPO4	-0.71071	4.39444e-07	2.9524e-05	0	-0.71071
ILMN_2324998	NGDN	-0.710606	1.61462e-08	3.00293e-06	0	-0.710606
ILMN_3299365	LOC729406	-0.710143	0.000101676	0.00180129	0	-0.710143
ILMN_1720476	PHF2	-0.710006	6.21589e-06	0.000215553	2.96062e-16	-0.710006
ILMN_1805658	LTV1	-0.709878	6.87747e-08	8.04034e-06	5.92121e-16	-0.709878
ILMN_3251232	HMGN2	-0.709125	5.61908e-11	5.85468e-08	4.44089e-16	-0.709125
ILMN_1673962	NUP205	-0.707126	2.60072e-08	4.131e-06	-2.96061e-16	-0.707126
ILMN_2385173	U2AF2	-0.706446	1.28585e-06	6.65192e-05	1.48031e-16	-0.706446
ILMN_1751744	ANKRD41	-0.705649	0.000148215	0.00242479	-7.40146e-16	-0.705649
ILMN_1690386	CSRP2BP	-0.705542	2.97184e-07	2.26509e-05	0	-0.705542
ILMN_1745497	C12orf26	-0.704682	1.72122e-08	3.09547e-06	1.4803e-16	-0.704682
ILMN_3241257	POLR3E	-0.70372	1.59769e-07	1.41458e-05	2.96062e-16	-0.70372
ILMN_1708059	USP13	-0.703133	5.0979e-06	0.000187776	-2.96057e-16	-0.703133
ILMN_1753790	ZNF259	-0.702166	6.69026e-05	0.0013117	2.96064e-16	-0.702166
ILMN_1717366	MDFIC	-0.701634	0.000173228	0.00272336	0	-0.701634
ILMN_2380946	EIF4G2	-0.700903	0.00017366	0.00272802	0	-0.700903
ILMN_2394264	UBTF	-0.700622	9.4541e-05	0.00170555	0	-0.700622
ILMN_1761456	ALG13	-0.699444	0.000127036	0.00214594	2.96055e-16	-0.699444
ILMN_1661595	C1orf53	-0.699349	1.1433e-08	2.30766e-06	-1.4803e-16	-0.699349
ILMN_2093500	ZBED5	-0.699315	2.21989e-06	0.000100718	-5.9212e-16	-0.699315
ILMN_3236694	LOC100132139	-0.697999	0.000344982	0.00464477	-2.9606e-16	-0.697999
ILMN_1673991	ATIC	-0.697329	3.62403e-10	1.99031e-07	0	-0.697329
ILMN_1795341	SFRS1	-0.696494	4.02244e-06	0.000158056	5.92118e-16	-0.696494
ILMN_2262044	PARP10	-0.695439	1.39753e-05	0.00039255	-5.92119e-16	-0.695439
ILMN_3245066	DENND4B	-0.695424	7.13544e-05	0.00137501	0	-0.695424
ILMN_1756086	INTS3	-0.694527	2.58908e-05	0.000629704	0	-0.694527
ILMN_1708382	C3orf75	-0.693735	1.84666e-06	8.77463e-05	0	-0.693735
ILMN_2301083	UBE2C	-0.692844	9.60138e-11	8.24515e-08	2.9606e-16	-0.692844
ILMN_1797731	MS4A6A	-0.692623	4.2547e-08	5.80791e-06	-1.4803e-16	-0.692623
ILMN_1660938	TOE1	-0.69231	4.15235e-09	1.09671e-06	-2.9606e-16	-0.69231
ILMN_1739397	GLMN	-0.692211	9.1778e-07	5.14207e-05	-2.96058e-16	-0.692211
ILMN_1779584	UTP18	-0.692156	3.45721e-05	0.000788538	2.96058e-16	-0.692156
ILMN_1775901	PHF5A	-0.691433	4.03127e-05	0.000886025	5.9212e-16	-0.691433
ILMN_1718988	DAZAP2	-0.689361	2.68645e-06	0.000116944	5.92118e-16	-0.689361
ILMN_2407482	ITPA	-0.688462	1.45208e-06	7.26515e-05	0	-0.688462
ILMN_1767219	POLR1C	-0.688354	4.7508e-05	0.00100712	2.96059e-16	-0.688354
ILMN_1658437	SFXN4	-0.688348	2.11626e-05	0.000543254	0	-0.688348
ILMN_2090558	C2orf25	-0.688156	1.91328e-06	9.0258e-05	-2.96057e-16	-0.688156
ILMN_3244065	C9orf69	-0.685957	0.00033828	0.00457278	2.96058e-16	-0.685957
ILMN_1657381	RASSF6	-0.684649	1.17889e-05	0.000344555	-1.4803e-16	-0.684649
ILMN_1722838	MRPL46	-0.684469	1.82396e-08	3.20251e-06	2.96061e-16	-0.684469
ILMN_1714730	UBE2C	-0.684086	1.14462e-06	6.06753e-05	2.96061e-16	-0.684086
ILMN_1789349	UBQLN4	-0.683579	2.83286e-05	0.000671232	0	-0.683579
ILMN_2115633	CD320	-0.683337	3.02589e-08	4.566e-06	-5.92119e-16	-0.683337
ILMN_1683475	TOMM40	-0.681952	0.000203022	0.00306747	0	-0.681952
ILMN_2365686	ALG8	-0.681791	3.41333e-05	0.000781121	-2.96059e-16	-0.681791
ILMN_1806946	UBTF	-0.678573	8.73792e-05	0.00160337	2.96056e-16	-0.678573
ILMN_1756445	PMF1	-0.677288	4.33667e-07	2.9219e-05	2.96058e-16	-0.677288
ILMN_1706094	HECTD1	-0.676752	2.0146e-06	9.3653e-05	0	-0.676752
ILMN_1803652	C9orf91	-0.676706	7.80396e-07	4.55048e-05	1.4803e-16	-0.676706
ILMN_1661337	SRM	-0.676271	6.85528e-05	0.00133297	-2.9606e-16	-0.676271
ILMN_1869109		-0.675984	2.13909e-08	3.60826e-06	-2.96062e-16	-0.675984
ILMN_2228710	PDCD5	-0.675958	0.00012357	0.00210242	-2.96062e-16	-0.675958
ILMN_1761479	ZC3HC1	-0.674922	2.42606e-06	0.000108099	0	-0.674922
ILMN_2124951	RBMX	-0.674461	9.1158e-08	9.63196e-06	-2.96058e-16	-0.674461
ILMN_1658439	C5orf44	-0.674089	5.94013e-09	1.44618e-06	0	-0.674089
ILMN_1730084	COMT	-0.673778	7.36448e-05	0.00140994	0	-0.673778
ILMN_2331163	CUL4A	-0.671444	3.40964e-08	4.9704e-06	-5.92118e-16	-0.671444
ILMN_1742935	ZNF33B	-0.670538	1.12425e-07	1.11319e-05	1.4803e-16	-0.670538
ILMN_1773716	MRPL9	-0.669852	7.36267e-11	6.81855e-08	2.9606e-16	-0.669852
ILMN_3244348	SNORA18	-0.669828	2.1974e-08	3.68034e-06	0	-0.669828
ILMN_2061043	CD48	-0.669683	5.57952e-06	0.000200705	-2.96062e-16	-0.669683
ILMN_1712305	CYBRD1	-0.669576	2.87921e-08	4.4009e-06	1.4803e-16	-0.669576
ILMN_3235853	S1PR1	-0.669463	0.000102918	0.00181801	1.48027e-16	-0.669463
ILMN_1659888	PPP1R14B	-0.668345	7.73552e-06	0.000254781	-5.92118e-16	-0.668345
ILMN_1757415	C1orf163	-0.667913	1.39399e-05	0.000391902	-2.96062e-16	-0.667913
ILMN_1701374	NUP35	-0.667881	0.000232922	0.00340276	-5.92117e-16	-0.667881
ILMN_1727041	EWSR1	-0.66763	0.000264123	0.00375182	0	-0.66763
ILMN_3247064	SNRNP40	-0.667357	1.50169e-09	5.52261e-07	-2.9606e-16	-0.667357
ILMN_2087692	CYBRD1	-0.667273	2.46971e-09	7.72497e-07	0	-0.667273
ILMN_1679405	DDX56	-0.6662	3.28612e-08	4.8351e-06	-2.96057e-16	-0.6662
ILMN_1711853	MED24	-0.666087	9.60636e-08	9.99379e-06	2.96057e-16	-0.666087
ILMN_1701243	C10orf2	-0.66603	2.48706e-08	4.0081e-06	2.96058e-16	-0.66603
ILMN_1772706	C10orf32	-0.665903	1.45996e-06	7.29689e-05	5.9212e-16	-0.665903
ILMN_1763641	ZNF614	-0.665689	2.44187e-07	1.95147e-05	0	-0.665689
ILMN_1727574	ZNF827	-0.665242	3.8447e-07	2.68226e-05	-2.96058e-16	-0.665242
ILMN_2192683	DHX37	-0.66432	4.07519e-06	0.000159202	0	-0.66432
ILMN_1682699	PBX2	-0.664268	1.08311e-05	0.00032316	5.9212e-16	-0.664268
ILMN_1708414	GNL3L	-0.663956	1.7791e-05	0.000473402	0	-0.663956
ILMN_1790650	C16orf63	-0.663251	1.82115e-07	1.56675e-05	-2.96061e-16	-0.663251
ILMN_2350607	C20orf7	-0.66301	9.88657e-06	0.00030173	-2.96064e-16	-0.66301
ILMN_1721605	SMYD2	-0.662573	4.27435e-05	0.000927339	-2.96061e-16	-0.662573
ILMN_1660663	DYRK1A	-0.662029	6.84837e-08	8.02619e-06	0	-0.662029
ILMN_3282768	LOC644879	-0.661596	4.75714e-06	0.000177505	0	-0.661596
ILMN_3283742	LOC646791	-0.660651	3.97698e-06	0.000156898	5.92118e-16	-0.660651
ILMN_1760256	RBM22	-0.660551	6.72348e-06	0.000228623	-5.92118e-16	-0.660551
ILMN_3240321	AEN	-0.660293	9.52979e-06	0.000294301	2.9606e-16	-0.660293
ILMN_1804601	LOC649923	-0.659873	5.47371e-06	0.000197955	4.44089e-16	-0.659873
ILMN_1729691	SLC16A6	-0.658985	6.86871e-07	4.15918e-05	-1.48029e-16	-0.658985
ILMN_1748123	KLHL14	-0.658571	5.89125e-07	3.69521e-05	0	-0.658571
ILMN_2388466	TIA1	-0.657643	1.09724e-06	5.90922e-05	2.96059e-16	-0.657643
ILMN_1732537	HEATR2	-0.657379	0.000117839	0.00202608	5.92119e-16	-0.657379
ILMN_1806999	B9D2	-0.65643	2.62699e-05	0.000635307	-1.48029e-16	-0.65643
ILMN_1727740	SYNCRIP	-0.655681	7.50982e-08	8.58496e-06	-5.9212e-16	-0.655681
ILMN_1758823	SMARCB1	-0.65414	2.75681e-05	0.000658943	-2.96057e-16	-0.65414
ILMN_1695792	CUL4A	-0.65372	1.26164e-07	1.2087e-05	2.9606e-16	-0.65372
ILMN_1738529	BCS1L	-0.653434	1.99893e-05	0.000520459	0	-0.653434
ILMN_1751571	RAD23A	-0.653329	2.83548e-06	0.000120978	2.9606e-16	-0.653329
ILMN_3238269	NDUFA6	-0.651478	7.24684e-06	0.000241891	0	-0.651478
ILMN_2196550	C13orf18	-0.651091	1.13279e-08	2.29625e-06	0	-0.651091
ILMN_1662306	RABL3	-0.650493	4.60279e-06	0.000173085	2.9606e-16	-0.650493
ILMN_1710954	LOC283932	-0.650249	7.62436e-08	8.61497e-06	1.48027e-16	-0.650249
ILMN_2392352	CTPS2	-0.650187	6.01581e-09	1.45709e-06	5.92119e-16	-0.650187
ILMN_1796762	CCDC102A	-0.649983	6.90396e-05	0.00133914	-4.44089e-16	-0.649983
ILMN_3177271	LOC100129585	-0.649786	1.83868e-08	3.21639e-06	-5.92119e-16	-0.649786
ILMN_1790577	SLC35F2	-0.649567	6.42922e-08	7.70707e-06	1.4803e-16	-0.649567
ILMN_1714965	NFKB1	-0.649294	0.000253485	0.00362799	2.9606e-16	-0.649294
ILMN_2055477	EXOSC7	-0.647941	0.000119552	0.00204734	0	-0.647941
ILMN_2066124	AFG3L2	-0.647441	0.000179474	0.00279668	0	-0.647441
ILMN_1701114	GBP1	-0.64705	1.26868e-06	6.58471e-05	-2.96061e-16	-0.64705
ILMN_3238845	FAM165B	-0.647011	0.000201917	0.00305861	0	-0.647011
ILMN_1736015	PHF17	-0.646616	2.66765e-07	2.08603e-05	-1.4803e-16	-0.646616
ILMN_1740165	C14orf102	-0.646415	5.83838e-07	3.6718e-05	-2.96061e-16	-0.646415
ILMN_1665423	ZFP91	-0.646384	8.98298e-08	9.57731e-06	0	-0.646384
ILMN_3238735	LOC100132346	-0.645311	0.000208222	0.00312804	0	-0.645311
ILMN_1795922	CCDC16	-0.643815	1.36087e-11	2.56434e-08	2.9606e-16	-0.643815
ILMN_1662026	BTK	-0.643209	9.88899e-06	0.00030173	-2.96063e-16	-0.643209
ILMN_1748650	MRPL45	-0.643151	3.17141e-05	0.000734619	0	-0.643151
ILMN_3241169	C3orf75	-0.642766	3.61092e-05	0.00081719	-5.92119e-16	-0.642766
ILMN_1763452	EVI2B	-0.641656	5.81337e-06	0.000206402	-2.96062e-16	-0.641656
ILMN_1795007	C2orf47	-0.64036	1.18033e-08	2.34236e-06	-5.92117e-16	-0.64036
ILMN_1811327	MRPL27	-0.640286	0.000168183	0.00266649	2.9606e-16	-0.640286
ILMN_1679382	CCT2	-0.640215	4.46638e-07	2.97534e-05	0	-0.640215
ILMN_1743635	ALG14	-0.63966	7.19977e-06	0.000241001	-1.4803e-16	-0.63966
ILMN_2403889	PRMT5	-0.63914	1.71805e-06	8.27041e-05	0	-0.63914
ILMN_1670901	COX10	-0.638871	5.44695e-05	0.00111903	-2.9606e-16	-0.638871
ILMN_2092693	LSM12	-0.63885	8.54567e-07	4.88054e-05	0	-0.63885
ILMN_1675577	TRMT61A	-0.638189	1.21399e-07	1.18223e-05	0	-0.638189
ILMN_1804448	MSI2	-0.637159	9.00896e-06	0.000283479	-5.9212e-16	-0.637159
ILMN_1695576	MRPL24	-0.637112	1.51339e-08	2.87064e-06	-5.92118e-16	-0.637112
ILMN_1793410	SNTB1	-0.637054	3.66426e-09	1.01209e-06	-1.48031e-16	-0.637054
ILMN_1659273	LOC441408	-0.636095	6.09478e-05	0.00121976	0	-0.636095
ILMN_2217809	TMEM126A	-0.63545	2.26681e-06	0.000102355	2.96062e-16	-0.63545
ILMN_2359800	MS4A6A	-0.634881	4.58046e-06	0.000172772	-1.48029e-16	-0.634881
ILMN_2182198	ICT1	-0.634434	0.00023481	0.00342399	-5.92117e-16	-0.634434
ILMN_3290800	LOC647081	-0.634062	8.22436e-05	0.00153051	0	-0.634062
ILMN_1810608	PNPT1	-0.63394	2.44907e-06	0.000108919	-4.44089e-16	-0.63394
ILMN_1763884	Magmas	-0.633623	8.59903e-05	0.00158587	2.96057e-16	-0.633623
ILMN_1670723	MSL3	-0.63294	8.68604e-05	0.00159755	1.4803e-16	-0.63294
ILMN_3281502	LOC653375	-0.632742	5.63394e-05	0.00114499	-1.48027e-16	-0.632742
ILMN_2232157	SLMO1	-0.632421	0.000108535	0.00189019	4.44089e-16	-0.632421
ILMN_3278995	LOC643167	-0.632389	6.32846e-06	0.000218974	0	-0.632389
ILMN_1762883	ECE2	-0.631604	0.000124132	0.00211123	2.96056e-16	-0.631604
ILMN_1664177	ATXN7L2	-0.63103	1.02938e-07	1.04782e-05	-1.48029e-16	-0.63103
ILMN_1675669	IBTK	-0.62986	7.09502e-05	0.00137001	0	-0.62986
ILMN_1692517	LOC653381	-0.629575	2.18293e-07	1.79933e-05	0	-0.629575
ILMN_1738530	ATAD3A	-0.629454	4.17196e-06	0.000161513	-2.9606e-16	-0.629454
ILMN_1810759	C2orf25	-0.629439	1.28314e-07	1.21451e-05	-2.96059e-16	-0.629439
ILMN_1753016	MRPL35	-0.62927	2.91985e-07	2.23876e-05	-2.96058e-16	-0.62927
ILMN_1659524	C6orf66	-0.62908	7.10398e-06	0.000239282	0	-0.62908
ILMN_1765085	TRMT6	-0.62907	9.83305e-05	0.00175852	-1.4803e-16	-0.62907
ILMN_3294365	LOC646993	-0.628434	1.33468e-06	6.82231e-05	0	-0.628434
ILMN_3212373	LOC727803	-0.627999	1.19942e-05	0.000348888	-2.96058e-16	-0.627999
ILMN_3238707	SNORA8	-0.62797	1.06517e-08	2.19689e-06	5.92121e-16	-0.62797
ILMN_1778032	SURF6	-0.627662	1.24109e-06	6.47882e-05	-2.9606e-16	-0.627662
ILMN_2285375	SORD	-0.625913	0.000247038	0.00355077	5.92124e-16	-0.625913
ILMN_2371700	UCHL5IP	-0.625876	8.09673e-05	0.00151341	-2.9606e-16	-0.625876
ILMN_1662848	TXNDC15	-0.624441	3.27303e-08	4.83089e-06	0	-0.624441
ILMN_2230592	MRPL3	-0.623284	0.000189502	0.00291164	4.44089e-16	-0.623284
ILMN_1716816	TMEM87A	-0.623269	1.8672e-07	1.59764e-05	0	-0.623269
ILMN_2408645	LOC653566	-0.622897	6.49635e-06	0.000223148	2.96061e-16	-0.622897
ILMN_1657632	ZMYM6	-0.620885	0.000104526	0.00183664	0	-0.620885
ILMN_1780382	LOC653566	-0.620873	1.55338e-05	0.000425566	0	-0.620873
ILMN_1683859	SLC7A1	-0.620159	5.83221e-06	0.000206492	0	-0.620159
ILMN_1700660	RNF135	-0.619239	4.63996e-06	0.000173791	0	-0.619239
ILMN_1685112	TACO1	-0.619211	0.000267149	0.00378683	5.92117e-16	-0.619211
ILMN_1722390	CHRAC1	-0.618935	6.62842e-08	7.80716e-06	-2.9606e-16	-0.618935
ILMN_1815734	FCHSD2	-0.617455	9.76481e-06	0.000299287	0	-0.617455
ILMN_1693685	LOC205251	-0.6169	1.13754e-05	0.000335167	-2.9606e-16	-0.6169
ILMN_1658182	MEX3C	-0.615818	3.66086e-06	0.000146904	0	-0.615818
ILMN_1715214	PTPN7	-0.615519	1.00959e-05	0.00030606	-1.4803e-16	-0.615519
ILMN_2182335	ARID2	-0.614657	8.75621e-06	0.000277747	-1.4803e-16	-0.614657
ILMN_1711514	COCH	-0.614053	4.29298e-05	0.000930186	0	-0.614053
ILMN_1776487	TADA1L	-0.613841	4.29209e-05	0.000930186	-5.92118e-16	-0.613841
ILMN_3307926	ADRBK1	-0.613352	2.23798e-05	0.000565251	2.96064e-16	-0.613352
ILMN_1748481	TMEM199	-0.612363	6.59998e-05	0.00129723	0	-0.612363
ILMN_2112811	RPL36A	-0.612059	0.000243282	0.00350854	-2.96055e-16	-0.612059
ILMN_1784540	KBTBD2	-0.611725	3.29719e-08	4.83632e-06	-2.96059e-16	-0.611725
ILMN_3231638	FAM160B1	-0.610658	7.64287e-09	1.74387e-06	-2.96058e-16	-0.610658
ILMN_1669142	NARG1	-0.610223	7.11549e-09	1.65552e-06	0	-0.610223
ILMN_1679071	MTX3	-0.610092	5.93258e-07	3.71039e-05	2.96061e-16	-0.610092
ILMN_1687484	ZFX	-0.609797	3.21238e-08	4.77119e-06	1.48028e-16	-0.609797
ILMN_2406892	C19orf2	-0.609713	0.000153884	0.00249677	5.92114e-16	-0.609713
ILMN_2137084	LIN9	-0.609651	7.20254e-07	4.29524e-05	2.9606e-16	-0.609651
ILMN_2191822	ALG14	-0.609433	0.000320404	0.00439084	0	-0.609433
ILMN_1654639	HERC6	-0.608084	0.00014242	0.00234459	-1.4803e-16	-0.608084
ILMN_1778836	SFRS7	-0.606574	2.7056e-05	0.00064966	5.92117e-16	-0.606574
ILMN_1787511	THUMPD2	-0.604804	1.97724e-07	1.66763e-05	2.9606e-16	-0.604804
ILMN_2392043	SPI1	-0.603412	2.5602e-05	0.000625681	-1.48031e-16	-0.603412
ILMN_1673450	DDN	-0.603175	8.37932e-06	0.000270146	-1.48029e-16	-0.603175
ILMN_1690049	NGDN	-0.602548	0.00015252	0.00248146	2.96057e-16	-0.602548
ILMN_1742166	GRWD1	-0.601594	0.000109935	0.00191035	5.92119e-16	-0.601594
ILMN_1782247	KAT2A	-0.60152	3.95043e-05	0.000874744	0	-0.60152
ILMN_1663113	TTLL12	-0.601319	2.1063e-07	1.74782e-05	0	-0.601319
ILMN_2227573	GSTO1	-0.601075	4.53941e-08	6.05652e-06	0	-0.601075
ILMN_2388272	MED24	-0.599965	6.07839e-06	0.000212658	-2.96058e-16	-0.599965
ILMN_1747052	ITGA4	-0.599938	0.000129726	0.00218202	4.44089e-16	-0.599938
ILMN_2398995	MRPL24	-0.599891	2.0422e-06	9.4564e-05	2.9606e-16	-0.599891
ILMN_1683204	GMEB2	-0.599411	9.05626e-08	9.5905e-06	-2.96057e-16	-0.599411
ILMN_1810467	PPP2R1A	-0.598805	4.4772e-06	0.00017026	0	-0.598805
ILMN_1694327	LOC285176	-0.598625	5.72808e-07	3.62794e-05	0	-0.598625
ILMN_3224204	PSMG4	-0.598583	2.53171e-05	0.000621493	0	-0.598583
ILMN_1800750	ZNF692	-0.598414	7.18458e-09	1.66341e-06	-2.9606e-16	-0.598414
ILMN_1726743	MRPS30	-0.597919	3.27688e-06	0.000135171	2.9606e-16	-0.597919
ILMN_1772522	ZFP161	-0.597675	9.03633e-07	5.07485e-05	5.9212e-16	-0.597675
ILMN_3251404	NUCKS1	-0.5976	4.58664e-06	0.000172772	-5.92118e-16	-0.5976
ILMN_1751403	NUDT15	-0.597512	3.62046e-05	0.000818955	-2.96057e-16	-0.597512
ILMN_3177285	HNRNPR	-0.59722	0.000165159	0.0026256	2.9606e-16	-0.59722
ILMN_3251526	USP13	-0.597017	1.40582e-05	0.000394522	0	-0.597017
ILMN_2323979	WARS2	-0.596858	2.63886e-10	1.57767e-07	-1.48031e-16	-0.596858
ILMN_2374293	DYRK1A	-0.596851	9.46401e-07	5.25258e-05	0	-0.596851
ILMN_2341952	MRPL35	-0.596402	2.24523e-06	0.000101488	2.96062e-16	-0.596402
ILMN_1743783	CCDC43	-0.596341	1.61285e-07	1.42121e-05	5.9212e-16	-0.596341
ILMN_1768534	BHLHB2	-0.596314	9.67564e-06	0.000297543	2.96062e-16	-0.596314
ILMN_1689002	DTX1	-0.595646	3.09362e-06	0.000129764	-2.96062e-16	-0.595646
ILMN_1715416	NUP188	-0.595305	2.34136e-05	0.00058387	0	-0.595305
ILMN_1679880	THOC6	-0.593408	2.12689e-07	1.75929e-05	-1.48027e-16	-0.593408
ILMN_1653001	CABLES1	-0.593159	6.5307e-05	0.00128521	-4.44089e-16	-0.593159
ILMN_3249406	URB2	-0.592989	1.83329e-05	0.000483489	-2.96063e-16	-0.592989
ILMN_1656129	SLC39A10	-0.592915	4.61912e-07	3.05983e-05	-5.92121e-16	-0.592915
ILMN_1745806	PEMT	-0.592744	0.000283334	0.00397332	0	-0.592744
ILMN_3211935	LOC100132715	-0.592623	1.43201e-05	0.000399499	0	-0.592623
ILMN_1746025	MINA	-0.592599	2.02642e-05	0.000525014	1.48028e-16	-0.592599
ILMN_2072541	RAB11FIP2	-0.592178	1.77046e-05	0.000471633	-2.96062e-16	-0.592178
ILMN_3237562	SNORA76	-0.592004	9.14514e-06	0.000286239	0	-0.592004
ILMN_1758750	EARS2	-0.591004	3.33706e-09	9.35334e-07	-5.92119e-16	-0.591004
ILMN_3208233	LOC100131735	-0.590235	1.4425e-07	1.32678e-05	0	-0.590235
ILMN_1683888	SRP72	-0.590127	2.86392e-08	4.4009e-06	2.96061e-16	-0.590127
ILMN_1654016	MRLC2	0.590129	2.59566e-05	0.000630311	0	0.590129
ILMN_1792384	HABP4	0.59015	1.24039e-07	1.20168e-05	0	0.59015
ILMN_2221046	GM2A	0.590377	7.60768e-05	0.00144521	-2.96055e-16	0.590377
ILMN_2138765	PLIN2	0.591716	5.37247e-08	6.79326e-06	5.9212e-16	0.591716
ILMN_2366972	NUDT6	0.592144	2.84797e-06	0.000121073	0	0.592144
ILMN_1800626	SESN1	0.592229	7.83595e-10	3.66435e-07	-1.48031e-16	0.592229
ILMN_2133675	SGSH	0.592493	2.59358e-05	0.00063013	2.96059e-16	0.592493
ILMN_1676665	CUEDC1	0.592656	1.2944e-05	0.000370295	-1.48032e-16	0.592656
ILMN_1736730	LRRC16	0.593897	5.66389e-05	0.00114996	0	0.593897
ILMN_2066066	HLA-DRB6	0.593905	0.000171221	0.00269925	-2.96061e-16	0.593905
ILMN_1779547	HPSE	0.594068	0.000306655	0.00423869	2.9606e-16	0.594068
ILMN_2360705	ACSL3	0.594736	8.24422e-05	0.001533	2.96062e-16	0.594736
ILMN_1865056		0.594792	3.48064e-05	0.000791883	-1.4803e-16	0.594792
ILMN_1654262	ZMAT3	0.594834	4.24084e-05	0.000923382	2.9606e-16	0.594834
ILMN_2403906	ARFIP1	0.594917	4.44346e-07	2.96425e-05	2.9606e-16	0.594917
ILMN_2367681	SPAG1	0.595622	6.60816e-08	7.80275e-06	1.48031e-16	0.595622
ILMN_3241979	TMEM179B	0.596344	9.33245e-07	5.18587e-05	-2.9606e-16	0.596344
ILMN_1683044	PPP1R2	0.596853	9.2584e-06	0.000287876	0	0.596853
ILMN_1815154	MYH10	0.597419	5.4423e-07	3.48773e-05	-2.96057e-16	0.597419
ILMN_1656910	TRIM6	0.598113	4.02953e-06	0.000158072	1.48031e-16	0.598113
ILMN_1710482	APLP2	0.598276	2.771e-07	2.13503e-05	0	0.598276
ILMN_1809477	CARHSP1	0.598339	0.000233636	0.00341003	2.96058e-16	0.598339
ILMN_2404135	RIOK3	0.598596	9.21925e-05	0.00167218	5.92119e-16	0.598596
ILMN_1784292	ANKMY2	0.598673	0.000163817	0.00261394	1.48031e-16	0.598673
ILMN_2340027	TSPAN4	0.599308	6.84968e-07	4.15298e-05	0	0.599308
ILMN_1699631	GATS	0.599705	0.000122567	0.00208837	-1.48029e-16	0.599705
ILMN_1801606	AMZ2	0.599811	8.88767e-06	0.00028127	-2.96062e-16	0.599811
ILMN_3299905	RNFT2	0.599985	1.73585e-05	0.0004647	0	0.599985
ILMN_2388425	EXTL2	0.600404	5.20889e-05	0.00108141	-1.48031e-16	0.600404
ILMN_1748797	GRB2	0.600866	8.99423e-06	0.000283393	0	0.600866
ILMN_1782419	GNG11	0.602242	0.000226679	0.00333529	2.9606e-16	0.602242
ILMN_1681437	DCXR	0.602897	8.58665e-05	0.0015842	0	0.602897
ILMN_2329914	SPRY1	0.603067	0.000211144	0.00315264	2.9606e-16	0.603067
ILMN_3240389	CPOX	0.604214	5.12242e-06	0.000188278	0	0.604214
ILMN_2396956	AKAP13	0.604344	2.60442e-06	0.000114215	-2.96061e-16	0.604344
ILMN_1674710	LOC647784	0.604647	2.14228e-10	1.36732e-07	0	0.604647
ILMN_1734353	GPX4	0.604726	0.000183944	0.00284942	2.9606e-16	0.604726
ILMN_1798256	UPP1	0.607175	9.92522e-06	0.000302437	0	0.607175
ILMN_1656482	OSBPL2	0.607303	2.01005e-07	1.68926e-05	-5.92119e-16	0.607303
ILMN_3201485	LOC644988	0.607381	4.83888e-06	0.000179815	-1.48027e-16	0.607381
ILMN_1814247	TCFL5	0.607387	0.000164545	0.00262166	0	0.607387
ILMN_1794825	ALDH3A2	0.607605	1.0777e-08	2.20349e-06	2.9606e-16	0.607605
ILMN_2367239	RCAN1	0.60774	2.05712e-06	9.50685e-05	2.9606e-16	0.60774
ILMN_1793017	DGKQ	0.608037	2.46837e-05	0.000608792	-1.4803e-16	0.608037
ILMN_2049021	PTTG3P	0.608101	8.69256e-05	0.00159812	0	0.608101
ILMN_1712985	C17orf58	0.608177	3.126e-07	2.33245e-05	-1.48031e-16	0.608177
ILMN_2352190	CLIP2	0.608756	5.29953e-05	0.00109564	-2.96058e-16	0.608756
ILMN_1796336	MAP1S	0.610701	3.46832e-05	0.000790219	1.4803e-16	0.610701
ILMN_1728478	CXCL16	0.61108	9.10135e-06	0.000285625	-1.4803e-16	0.61108
ILMN_1806908	PRKCB1	0.611563	1.55086e-06	7.66197e-05	0	0.611563
ILMN_1749011	NECAP2	0.611852	2.22128e-05	0.00056284	0	0.611852
ILMN_1762262	PKIA	0.612146	5.35889e-06	0.000194847	-2.96062e-16	0.612146
ILMN_1741491	ZNHIT1	0.612849	0.000103008	0.00181801	-2.96057e-16	0.612849
ILMN_1876924	WNK1	0.613865	2.1446e-05	0.000547227	5.9212e-16	0.613865
ILMN_2311278	ADD3	0.614464	5.74441e-05	0.00116194	1.48031e-16	0.614464
ILMN_2323944	FAM110A	0.61448	7.59473e-06	0.000251724	0	0.61448
ILMN_2128750	PTTG1IP	0.615572	2.81075e-08	4.36947e-06	0	0.615572
ILMN_1708016	C20orf108	0.616182	2.61434e-07	2.05454e-05	0	0.616182
ILMN_1741350	CEP70	0.616309	4.75791e-06	0.000177505	-2.96063e-16	0.616309
ILMN_1764158	NLGN2	0.616435	2.17461e-05	0.000554281	2.96059e-16	0.616435
ILMN_1745964	IRAK2	0.616546	5.99278e-06	0.000210599	0	0.616546
ILMN_1791147	YPEL3	0.616589	4.60927e-09	1.18962e-06	0	0.616589
ILMN_1791575	HNRPLL	0.619667	2.69716e-05	0.000648012	-1.48032e-16	0.619667
ILMN_1789558	FAM164A	0.619927	6.70765e-08	7.88082e-06	0	0.619927
ILMN_1803838	CNFN	0.619984	3.66518e-05	0.000826301	-2.9606e-16	0.619984
ILMN_1750256	ALS2	0.620001	1.25667e-07	1.20638e-05	0	0.620001
ILMN_1744210	SDHA	0.620106	3.98845e-05	0.000879333	-5.92117e-16	0.620106
ILMN_1778242	CALM1	0.620418	2.3159e-05	0.000579048	-5.92119e-16	0.620418
ILMN_1702279	KIF3B	0.620684	3.99311e-07	2.74339e-05	2.96059e-16	0.620684
ILMN_1737857	GTF2B	0.621054	1.59286e-06	7.82043e-05	0	0.621054
ILMN_2051373	NEK2	0.621277	3.0836e-07	2.31913e-05	2.9606e-16	0.621277
ILMN_1667356	CCDC128	0.621423	3.32465e-06	0.000136664	0	0.621423
ILMN_2321292	WIPI2	0.622401	3.78327e-08	5.34992e-06	-2.96058e-16	0.622401
ILMN_1794038	FAM49A	0.623428	4.44957e-09	1.15471e-06	0	0.623428
ILMN_1745904	CCDC6	0.623501	7.106e-07	4.25378e-05	2.96059e-16	0.623501
ILMN_1698554	AACS	0.623522	0.000114127	0.00196943	-1.48026e-16	0.623522
ILMN_1722872	MYH9	0.624133	0.000367561	0.00488471	0	0.624133
ILMN_1810875	SYNGR1	0.624573	4.40312e-07	2.95403e-05	-1.48031e-16	0.624573
ILMN_1714159	LUZP1	0.624895	8.22766e-07	4.73903e-05	-1.48031e-16	0.624895
ILMN_1747673	RASL10A	0.625049	0.000267525	0.00378989	2.96062e-16	0.625049
ILMN_1799104	SPAG9	0.62561	1.18861e-09	4.79824e-07	0	0.62561
ILMN_1787378	ADD3	0.627007	1.49834e-05	0.00041482	1.48032e-16	0.627007
ILMN_1671621	PCMT1	0.627267	1.81797e-06	8.64698e-05	2.9606e-16	0.627267
ILMN_2404049	RBM38	0.627305	0.000275168	0.00387954	0	0.627305
ILMN_2309848	FXYD5	0.627332	6.19901e-05	0.0012359	-4.44089e-16	0.627332
ILMN_2129161	LRRC32	0.629826	8.42488e-08	9.18973e-06	-2.96059e-16	0.629826
ILMN_1763640	KIAA1602	0.629876	6.7365e-07	4.11075e-05	-2.96059e-16	0.629876
ILMN_1805225	LPCAT3	0.630453	2.48804e-08	4.0081e-06	2.9606e-16	0.630453
ILMN_1747460	TMEM184B	0.630779	9.42125e-05	0.00170033	2.96061e-16	0.630779
ILMN_1707156	LRRFIP2	0.631406	7.12784e-06	0.000239783	1.48029e-16	0.631406
ILMN_1698733	CNIH2	0.631518	6.50332e-05	0.0012825	0	0.631518
ILMN_1723467	ITGB1	0.632122	6.70342e-06	0.000228105	2.96063e-16	0.632122
ILMN_1684183	RAD9A	0.632913	2.87893e-08	4.4009e-06	1.48031e-16	0.632913
ILMN_3238623	LYRM7	0.634331	3.15637e-06	0.000131695	0	0.634331
ILMN_2403730	ATP6V1H	0.634609	1.71136e-05	0.000459518	-5.9212e-16	0.634609
ILMN_2237428	SCD5	0.635209	1.31425e-08	2.52331e-06	-1.4803e-16	0.635209
ILMN_1707551	AFMID	0.635832	0.00020352	0.00307107	5.92119e-16	0.635832
ILMN_2154052	FVT1	0.636377	0.00033114	0.00449641	0	0.636377
ILMN_1789005	ATP6V0C	0.636576	0.000120042	0.00205349	0	0.636576
ILMN_1774261	DOK4	0.636602	3.57548e-08	5.14859e-06	0	0.636602
ILMN_1769961	DPF1	0.63785	9.25979e-07	5.17506e-05	1.48029e-16	0.63785
ILMN_2360784	RRBP1	0.638526	1.562e-08	2.93925e-06	0	0.638526
ILMN_1731619	DAD1	0.639541	2.22452e-05	0.000563358	0	0.639541
ILMN_3178529	FAM108A2	0.640424	2.45736e-08	4.0081e-06	0	0.640424
ILMN_2224833	ADIPOR2	0.640684	0.000288627	0.00403079	0	0.640684
ILMN_2162860	SLFN11	0.641457	7.6797e-05	0.0014532	0	0.641457
ILMN_3238554	SNORA80	0.642	4.23119e-05	0.000922808	-4.44089e-16	0.642
ILMN_2323385	TRIM4	0.643208	3.78597e-05	0.000847868	-2.9606e-16	0.643208
ILMN_1748831	PPP1R13B	0.643374	7.54492e-08	8.58496e-06	1.48029e-16	0.643374
ILMN_1669550	MAD2L2	0.643408	2.72535e-06	0.000117876	0	0.643408
ILMN_1759206	PLS1	0.643412	1.38875e-11	2.56434e-08	2.9606e-16	0.643412
ILMN_2166524	CCNYL1	0.64398	3.89895e-09	1.07065e-06	0	0.64398
ILMN_1675878	LOC285359	0.644235	0.000225141	0.00331575	0	0.644235
ILMN_1802251	PTTG1IP	0.644906	3.52303e-06	0.000142707	-5.92118e-16	0.644906
ILMN_1814526	ADD3	0.645421	1.94344e-05	0.000509426	5.92117e-16	0.645421
ILMN_1725726	DHRS2	0.645955	0.000141196	0.00233176	-2.96062e-16	0.645955
ILMN_1880086		0.646857	0.000154912	0.00250968	-1.48032e-16	0.646857
ILMN_1738075	CMIP	0.647281	0.000178051	0.00278039	-5.92119e-16	0.647281
ILMN_1756806	MCL1	0.648645	1.39496e-06	7.03902e-05	-5.92117e-16	0.648645
ILMN_1757644	UBE2H	0.648791	1.86825e-09	6.48817e-07	-1.48032e-16	0.648791
ILMN_3243966	SCARNA23	0.649015	2.02588e-05	0.000525014	0	0.649015
ILMN_1695354	BMF	0.6493	0.000267432	0.0037897	-1.4803e-16	0.6493
ILMN_1765880	C16orf57	0.649449	1.30105e-05	0.000371972	-4.44089e-16	0.649449
ILMN_1654915	LOC646786	0.649822	6.19679e-05	0.0012359	2.96062e-16	0.649822
ILMN_1688780	S100A4	0.650088	0.000129356	0.00217735	0	0.650088
ILMN_1772981	EPN1	0.650433	0.000131042	0.00219859	2.96062e-16	0.650433
ILMN_1719972	PLXNA3	0.651711	3.3079e-08	4.83701e-06	0	0.651711
ILMN_2398926	C17orf58	0.651814	3.60548e-07	2.55823e-05	1.4803e-16	0.651814
ILMN_1804396	C14orf4	0.652667	2.09611e-05	0.000539222	1.48029e-16	0.652667
ILMN_1798588	HLTF	0.653994	4.38182e-05	0.000944596	1.48029e-16	0.653994
ILMN_2332250	ACOT7	0.654641	5.30291e-06	0.000193228	2.9606e-16	0.654641
ILMN_1659075	HLA-DOA	0.654649	0.0001332	0.00222617	-2.96061e-16	0.654649
ILMN_1802257	PCTP	0.655247	5.22647e-09	1.30609e-06	4.44089e-16	0.655247
ILMN_2249018	LOC389816	0.655336	1.0172e-08	2.14479e-06	-1.4803e-16	0.655336
ILMN_2296843	GCDH	0.656313	6.82036e-06	0.000231251	2.96061e-16	0.656313
ILMN_1755281	FBXO15	0.656729	4.30896e-08	5.83142e-06	0	0.656729
ILMN_2234970	SLC39A3	0.65763	0.00013932	0.00230723	2.96057e-16	0.65763
ILMN_1708983	CASC1	0.657745	4.31323e-10	2.26298e-07	1.4803e-16	0.657745
ILMN_1810069	CCNYL1	0.658098	1.35005e-10	1.02347e-07	-1.4803e-16	0.658098
ILMN_1687213	C8orf13	0.66023	1.38952e-05	0.000390878	0	0.66023
ILMN_1808591	LOC731049	0.660994	6.64482e-05	0.0013055	0	0.660994
ILMN_2347193	GSDMB	0.661278	2.27112e-09	7.3324e-07	0	0.661278
ILMN_1741475	C7orf47	0.661837	4.83824e-05	0.00102164	0	0.661837
ILMN_3239445	ZBTB42	0.662325	5.87037e-06	0.000207688	1.48031e-16	0.662325
ILMN_1672004	TOB1	0.662729	4.23393e-05	0.000922808	1.48029e-16	0.662729
ILMN_1810852	LAMC1	0.662767	1.83339e-05	0.000483489	-2.9606e-16	0.662767
ILMN_2055156	PAG1	0.663482	9.93957e-06	0.000302679	-1.4803e-16	0.663482
ILMN_1740842	SALL2	0.663517	1.7827e-10	1.23821e-07	1.48029e-16	0.663517
ILMN_1810055	ITFG3	0.664476	0.000103001	0.00181801	4.44089e-16	0.664476
ILMN_1758105	ZNF791	0.664729	3.16602e-06	0.000131953	0	0.664729
ILMN_1701052	TUBG2	0.665059	0.000187668	0.00289233	1.48027e-16	0.665059
ILMN_2080751	ADNP2	0.665581	0.00033948	0.0045876	0	0.665581
ILMN_1786722	ZNF385A	0.667223	8.06947e-08	9.01015e-06	-1.48031e-16	0.667223
ILMN_1797342	FNBP1	0.667247	2.82164e-08	4.36947e-06	5.92117e-16	0.667247
ILMN_1800898	ARG2	0.668116	5.18004e-07	3.36069e-05	1.48027e-16	0.668116
ILMN_1740604	RAB11FIP5	0.669224	1.47226e-05	0.000409279	-1.4803e-16	0.669224
ILMN_1690442	C18orf45	0.669366	0.000143221	0.00235531	2.96057e-16	0.669366
ILMN_1767475	CERK	0.66951	0.000211	0.00315264	-4.44089e-16	0.66951
ILMN_3305993	LOC728602	0.670016	1.03812e-07	1.04992e-05	-2.96058e-16	0.670016
ILMN_2186061	PFKFB3	0.670918	6.51185e-07	3.98395e-05	5.92114e-16	0.670918
ILMN_1721651	LOC646463	0.67098	1.27287e-09	5.04902e-07	-2.96058e-16	0.67098
ILMN_1677376	CHD7	0.671201	1.28773e-05	0.000368834	0	0.671201
ILMN_1726434	UNC45A	0.672145	5.60748e-08	6.98804e-06	1.48027e-16	0.672145
ILMN_1803018	KIFC2	0.672153	3.8174e-10	2.07241e-07	1.4803e-16	0.672153
ILMN_1715324	HSD17B8	0.672353	9.65835e-07	5.34161e-05	0	0.672353
ILMN_1721046	PTMS	0.672898	0.000108313	0.00188772	2.96059e-16	0.672898
ILMN_1686750	MGEA5	0.673014	8.67319e-07	4.9236e-05	-2.96061e-16	0.673014
ILMN_1730539	NPHP3	0.673082	8.73807e-05	0.00160337	1.48029e-16	0.673082
ILMN_2178587	ANKRD6	0.673859	0.000229788	0.00336949	2.96058e-16	0.673859
ILMN_1719998	C9orf45	0.674505	3.7702e-06	0.00015027	2.9606e-16	0.674505
ILMN_1718071	AGTPBP1	0.674649	8.44742e-06	0.000271415	2.96061e-16	0.674649
ILMN_1771697	VRK3	0.674757	1.42042e-06	7.15224e-05	-4.44089e-16	0.674757
ILMN_1736567	CD74	0.675061	0.000207632	0.00312017	-2.96062e-16	0.675061
ILMN_1774844	MAPKAPK2	0.677306	5.96967e-08	7.32347e-06	1.4803e-16	0.677306
ILMN_1778523	KLF9	0.677382	3.00573e-09	8.86642e-07	-2.96058e-16	0.677382
ILMN_1687824	SEPHS2	0.677547	4.462e-05	0.000958367	0	0.677547
ILMN_1659761	SNX29	0.678216	7.24787e-08	8.41091e-06	-1.4803e-16	0.678216
ILMN_1770245	EPB41L5	0.678292	7.59743e-05	0.00144458	-1.4803e-16	0.678292
ILMN_1715131	CCR7	0.67934	3.23204e-05	0.000745738	-2.96057e-16	0.67934
ILMN_1791576	CHSY1	0.679523	2.49493e-08	4.0081e-06	0	0.679523
ILMN_2383934	ITGB1	0.67954	4.07872e-06	0.000159208	2.96055e-16	0.67954
ILMN_1716071	PAQR3	0.681007	1.62054e-09	5.79846e-07	2.96058e-16	0.681007
ILMN_1862217		0.681623	7.86608e-05	0.0014817	4.44089e-16	0.681623
ILMN_1809566	ZSCAN16	0.684463	6.48075e-09	1.53832e-06	1.48027e-16	0.684463
ILMN_1793950	P704P	0.684875	5.50371e-05	0.00112677	0	0.684875
ILMN_1666057	REEP2	0.685009	2.10933e-07	1.74782e-05	2.96059e-16	0.685009
ILMN_2158336	SH3GLB2	0.685015	1.48344e-06	7.38297e-05	-5.92118e-16	0.685015
ILMN_2325574	CASC4	0.68549	4.65337e-05	0.000990461	-1.48033e-16	0.68549
ILMN_2061950	RABGAP1	0.686122	0.000370782	0.00491783	-2.96057e-16	0.686122
ILMN_1788283	COTL1	0.687245	0.000147874	0.00242005	-4.44089e-16	0.687245
ILMN_1718771	CCDC24	0.688515	2.85549e-05	0.000674676	1.4803e-16	0.688515
ILMN_2088124	TMEM154	0.688817	6.89835e-05	0.0013386	0	0.688817
ILMN_1753196	PTTG1	0.691885	7.37412e-07	4.36036e-05	-5.92117e-16	0.691885
ILMN_1705302	FCGRT	0.692059	5.03814e-09	1.27933e-06	0	0.692059
ILMN_1697559	G6PD	0.692509	6.21519e-05	0.00123849	-1.48027e-16	0.692509
ILMN_1708416	ARL6IP1	0.692512	2.83381e-05	0.000671232	-2.9606e-16	0.692512
ILMN_1712095	FOXO4	0.692944	2.35679e-08	3.90574e-06	2.96061e-16	0.692944
ILMN_2159859	LYSMD4	0.694527	5.06667e-08	6.53974e-06	1.4803e-16	0.694527
ILMN_3236010	SCARNA11	0.694801	8.38625e-07	4.80111e-05	0	0.694801
ILMN_3228688	LOC730415	0.694948	8.14713e-06	0.000263921	0	0.694948
ILMN_1665217	C3orf34	0.695634	2.43197e-06	0.000108261	1.48027e-16	0.695634
ILMN_1676891	CDC2L6	0.696349	4.65283e-06	0.000174135	0	0.696349
ILMN_2400322	DYRK3	0.696761	5.30553e-07	3.4233e-05	1.48029e-16	0.696761
ILMN_1780302	DYNC1H1	0.696823	0.00015801	0.00254765	-2.96056e-16	0.696823
ILMN_1667857	C12orf52	0.69765	1.56156e-05	0.000427224	0	0.69765
ILMN_1711069	YPEL5	0.698836	1.1633e-05	0.000341054	-1.48029e-16	0.698836
ILMN_1710124	CMTM8	0.700342	1.96739e-05	0.000513097	-1.48027e-16	0.700342
ILMN_1811921	CSRP1	0.701425	6.95374e-08	8.10943e-06	-5.92118e-16	0.701425
ILMN_1679949	SLC25A23	0.703843	0.000281487	0.00395447	-2.9606e-16	0.703843
ILMN_1759436	NOSIP	0.705533	6.15168e-10	3.05842e-07	2.9606e-16	0.705533
ILMN_1714820	ITGB1	0.705587	5.26812e-06	0.000192286	2.96058e-16	0.705587
ILMN_1740441	CYB5R3	0.706188	1.41576e-05	0.000396564	-4.44089e-16	0.706188
ILMN_1736533	RND2	0.706436	1.17894e-08	2.34236e-06	0	0.706436
ILMN_2157240	MNS1	0.70675	6.16013e-07	3.81823e-05	-1.4803e-16	0.70675
ILMN_3248781	SDHAP2	0.706964	3.29332e-07	2.40657e-05	0	0.706964
ILMN_1749834	LOC388588	0.70727	7.7927e-07	4.54953e-05	1.48029e-16	0.70727
ILMN_1816244		0.708063	8.1808e-05	0.00152541	1.48031e-16	0.708063
ILMN_2363065	RTN3	0.708415	1.91129e-07	1.62068e-05	2.9606e-16	0.708415
ILMN_1793517	RASAL1	0.710244	1.67908e-06	8.1255e-05	-1.48031e-16	0.710244
ILMN_1776516	ITPKA	0.710284	1.61714e-05	0.000438456	0	0.710284
ILMN_1812759	GCH1	0.710773	2.30736e-10	1.43393e-07	-1.4803e-16	0.710773
ILMN_3271092	KLRAQ1	0.710799	5.78424e-08	7.11446e-06	0	0.710799
ILMN_1765796	ENO2	0.710994	5.15831e-05	0.00107327	0	0.710994
ILMN_1726114	SLC45A3	0.711127	2.2932e-08	3.82722e-06	2.9606e-16	0.711127
ILMN_1747935	GOLGB1	0.712957	8.8194e-07	4.99459e-05	4.44089e-16	0.712957
ILMN_3248511	FAM167A	0.713121	2.37562e-08	3.92317e-06	1.4803e-16	0.713121
ILMN_1723185	ELOF1	0.713574	1.43545e-09	5.46756e-07	0	0.713574
ILMN_1691616	LOC727935	0.713867	1.54144e-08	2.91215e-06	0	0.713867
ILMN_2115005	FGD2	0.714188	0.000314996	0.00432866	0	0.714188
ILMN_1694240	MAP2K1	0.71507	3.84479e-06	0.000152856	-2.96062e-16	0.71507
ILMN_1660436	HSPA1B	0.716046	0.000151934	0.00247534	-5.92117e-16	0.716046
ILMN_3235325	SCARNA13	0.717563	6.2992e-07	3.87392e-05	2.9606e-16	0.717563
ILMN_2307455	UBE2A	0.71759	5.539e-07	3.5353e-05	0	0.71759
ILMN_1695432	TPST2	0.717614	6.50774e-08	7.75578e-06	1.4803e-16	0.717614
ILMN_2358652	NXF1	0.718178	5.58576e-08	6.97939e-06	2.96061e-16	0.718178
ILMN_1665291	NUB1	0.719589	0.000301974	0.00418624	0	0.719589
ILMN_1694589	PAQR8	0.720134	5.94291e-07	3.71039e-05	2.96062e-16	0.720134
ILMN_1738749	MAST3	0.720696	8.50671e-09	1.85152e-06	-1.48032e-16	0.720696
ILMN_1772316	UNC84A	0.720826	4.02863e-06	0.000158072	0	0.720826
ILMN_1688452	LCMT1	0.72107	1.24727e-07	1.20225e-05	5.9212e-16	0.72107
ILMN_3245452	FAM149B1	0.721229	2.96024e-05	0.000695224	0	0.721229
ILMN_1663035	SREBF1	0.721959	2.24158e-07	1.83187e-05	-1.4803e-16	0.721959
ILMN_2217935	RFC1	0.723461	1.79671e-09	6.33287e-07	2.96059e-16	0.723461
ILMN_1717809	RNF24	0.723545	1.57425e-07	1.4082e-05	0	0.723545
ILMN_1758457	TBC1D16	0.724217	5.45968e-05	0.00112067	0	0.724217
ILMN_1774604	PNKD	0.724786	1.46992e-09	5.50999e-07	-1.4803e-16	0.724786
ILMN_1813490	FSD1	0.725286	1.34336e-06	6.84449e-05	1.48028e-16	0.725286
ILMN_2379644	CD74	0.726573	1.15068e-05	0.000338404	0	0.726573
ILMN_1752592	HLA-DRB4	0.727232	3.49668e-06	0.000141883	-1.48034e-16	0.727232
ILMN_2331266	NUMB	0.727272	4.3358e-07	2.9219e-05	-5.9212e-16	0.727272
ILMN_1785191	TMEM14A	0.728538	1.31625e-06	6.76805e-05	2.9606e-16	0.728538
ILMN_1714599	CAMLG	0.72995	1.23385e-08	2.41808e-06	2.96061e-16	0.72995
ILMN_1685625	UCP2	0.730393	0.000303959	0.00421005	5.92118e-16	0.730393
ILMN_1692698	VASH2	0.730785	2.21543e-07	1.81978e-05	1.48028e-16	0.730785
ILMN_3247636	SCARNA14	0.731177	5.0612e-05	0.00105586	0	0.731177
ILMN_1776602	RNASE4	0.733399	1.0531e-08	2.19116e-06	-1.4803e-16	0.733399
ILMN_2263718	SPAG9	0.733439	3.07733e-09	8.97193e-07	2.96061e-16	0.733439
ILMN_1661622	TBC1D7	0.73346	1.91717e-09	6.60948e-07	-5.9212e-16	0.73346
ILMN_1682147	HOOK2	0.735919	5.24585e-08	6.67835e-06	0	0.735919
ILMN_2337974	PKIA	0.737136	8.25795e-08	9.07336e-06	4.44089e-16	0.737136
ILMN_1691702	ZNF775	0.738754	5.7455e-07	3.62794e-05	1.48031e-16	0.738754
ILMN_1786211	HERC1	0.739936	0.000165898	0.00263379	0	0.739936
ILMN_3305735	LOC730101	0.740672	7.92001e-08	8.90643e-06	0	0.740672
ILMN_2382829	PRDX2	0.741085	1.09236e-05	0.000324877	1.4803e-16	0.741085
ILMN_1748283	PIM2	0.743127	0.000103732	0.00182607	-2.96062e-16	0.743127
ILMN_1665510	ERRFI1	0.743896	1.03863e-09	4.34118e-07	1.4803e-16	0.743896
ILMN_3297510	LOC729495	0.745115	8.44845e-08	9.19421e-06	-2.96062e-16	0.745115
ILMN_3236765	UPLP	0.746332	8.189e-08	9.06587e-06	0	0.746332
ILMN_3245688	DGCR6L	0.746685	0.000331594	0.00449785	-1.48033e-16	0.746685
ILMN_1678268	VPS8	0.747067	3.34703e-06	0.000137464	1.4803e-16	0.747067
ILMN_1673820	HLTF	0.748057	5.7323e-07	3.62794e-05	0	0.748057
ILMN_2063586	CLIC4	0.748962	1.1482e-06	6.07968e-05	-2.96059e-16	0.748962
ILMN_1657361	CBX7	0.749292	3.27997e-11	4.41223e-08	0	0.749292
ILMN_1690342	LTA4H	0.750002	3.86941e-07	2.68759e-05	0	0.750002
ILMN_1651950	TPST1	0.751178	5.00894e-05	0.00104726	0	0.751178
ILMN_1805007	SEMA4F	0.751243	2.63694e-05	0.000636777	-1.48031e-16	0.751243
ILMN_2336186	LCMT1	0.751877	1.12938e-06	6.00762e-05	-2.9606e-16	0.751877
ILMN_1706426	DSTN	0.752012	0.000330482	0.00448921	2.9606e-16	0.752012
ILMN_1668092	ESAM	0.754021	4.38189e-05	0.000944596	1.4803e-16	0.754021
ILMN_1742052	SERPINB9	0.755139	1.71919e-07	1.49814e-05	-1.48029e-16	0.755139
ILMN_1682034	HEY2	0.756192	0.000261311	0.00371634	0	0.756192
ILMN_1770505	BIK	0.756932	2.77044e-07	2.13503e-05	-1.48031e-16	0.756932
ILMN_3250273	TMOD2	0.757465	3.45647e-11	4.41223e-08	2.9606e-16	0.757465
ILMN_1746206	AZI1	0.759066	3.43343e-06	0.00014028	0	0.759066
ILMN_1729237	CYB5R1	0.759266	0.000227044	0.00333962	2.9606e-16	0.759266
ILMN_1679797	ADARB1	0.759751	0.000152008	0.00247569	0	0.759751
ILMN_2169152	SRGN	0.760431	4.21763e-06	0.000163014	2.96062e-16	0.760431
ILMN_1760347	SRGN	0.761668	3.89423e-06	0.000154302	-2.96062e-16	0.761668
ILMN_1679641	FAM120B	0.761679	0.000307366	0.00424728	-1.48028e-16	0.761679
ILMN_1796458	GABARAPL2	0.76203	6.14904e-06	0.000213705	-2.96061e-16	0.76203
ILMN_1752520	SLFN11	0.762258	1.95559e-05	0.000510934	-2.9606e-16	0.762258
ILMN_1743205	ABCA7	0.763772	2.54318e-05	0.000623984	-4.44089e-16	0.763772
ILMN_1770084	TACC1	0.763941	1.96144e-05	0.000511828	2.96062e-16	0.763941
ILMN_1792409	AMOT	0.764899	1.92632e-07	1.6305e-05	-1.4803e-16	0.764899
ILMN_3241046	MYBL1	0.769134	1.12513e-05	0.000332339	-1.4803e-16	0.769134
ILMN_2393450	C14orf173	0.769799	8.56188e-05	0.00158087	0	0.769799
ILMN_1680037	FAM65A	0.769966	2.03273e-05	0.00052636	4.44089e-16	0.769966
ILMN_3238058	LOC151162	0.771582	0.000222167	0.00327912	-2.96058e-16	0.771582
ILMN_1695276	MAPRE2	0.772162	1.05578e-09	4.36597e-07	5.92119e-16	0.772162
ILMN_3292990	LOC100131727	0.772822	6.06605e-08	7.36518e-06	0	0.772822
ILMN_1703244	MAP1LC3B	0.772849	1.68852e-08	3.09547e-06	2.9606e-16	0.772849
ILMN_1658494	C13orf15	0.773713	8.76639e-06	0.000277883	0	0.773713
ILMN_1659029	FAM116B	0.774114	3.39113e-05	0.000778264	-2.96057e-16	0.774114
ILMN_2170209	RASD2	0.774632	1.08276e-07	1.08347e-05	0	0.774632
ILMN_1729180	GATM	0.774894	1.03501e-06	5.65137e-05	-1.48034e-16	0.774894
ILMN_1664861	ID1	0.77516	2.11831e-09	7.04577e-07	0	0.77516
ILMN_1782070	NPL	0.775911	1.61492e-08	3.00293e-06	0	0.775911
ILMN_1805842	FHL1	0.77619	0.000270204	0.00382338	1.48031e-16	0.77619
ILMN_2379718	RAB24	0.777425	1.41163e-11	2.56434e-08	-1.48029e-16	0.777425
ILMN_1655117	WDR19	0.777489	0.000111121	0.001926	-2.96061e-16	0.777489
ILMN_1718132	ECHS1	0.777618	2.66398e-06	0.00011618	2.96058e-16	0.777618
ILMN_1814333	SERPINI1	0.779436	7.80902e-05	0.00147354	0	0.779436
ILMN_1809437	RHBDD2	0.779713	9.27273e-08	9.73245e-06	0	0.779713
ILMN_1685124	TCTN1	0.781059	1.04639e-06	5.70035e-05	-1.4803e-16	0.781059
ILMN_1756877	C14orf179	0.781479	6.0486e-06	0.000211773	0	0.781479
ILMN_1746578	SLC23A2	0.781912	7.6685e-07	4.49368e-05	-1.48032e-16	0.781912
ILMN_2107991	HABP4	0.781954	7.42695e-08	8.55567e-06	-1.4803e-16	0.781954
ILMN_3182893	LOC100128163	0.782648	7.86514e-05	0.0014817	0	0.782648
ILMN_1755383	LRRC1	0.783232	5.18367e-06	0.000189791	0	0.783232
ILMN_1745655	PEX16	0.783962	3.80248e-07	2.65673e-05	0	0.783962
ILMN_1762531	FGF9	0.784103	7.57961e-08	8.58496e-06	0	0.784103
ILMN_1762308	LOC654191	0.784174	1.03685e-07	1.04992e-05	1.4803e-16	0.784174
ILMN_2072391	SNORD31	0.785183	0.000235946	0.00343631	-2.96059e-16	0.785183
ILMN_1727479	TPRG1L	0.785995	7.33518e-05	0.0014049	2.9606e-16	0.785995
ILMN_1687533	SEMA4D	0.786421	2.15129e-07	1.77636e-05	-1.48027e-16	0.786421
ILMN_2119774	CYP2R1	0.787674	3.22912e-07	2.37933e-05	2.96059e-16	0.787674
ILMN_1734190	TCEAL3	0.787789	4.88347e-07	3.19462e-05	4.44089e-16	0.787789
ILMN_1679725	PCYOX1	0.789386	2.24069e-09	7.3324e-07	-1.4803e-16	0.789386
ILMN_1744534	LYRM5	0.790225	9.98586e-07	5.49699e-05	5.92121e-16	0.790225
ILMN_1793384	JAK1	0.791466	1.08652e-06	5.86486e-05	4.44089e-16	0.791466
ILMN_1798543	STK17B	0.791492	1.01134e-08	2.14201e-06	1.48027e-16	0.791492
ILMN_1771987	SLC44A2	0.792208	4.76937e-07	3.13736e-05	5.92118e-16	0.792208
ILMN_2199439	CA2	0.792832	1.32097e-08	2.52593e-06	1.4803e-16	0.792832
ILMN_1779147	ENC1	0.792879	1.08112e-05	0.000323072	-1.48032e-16	0.792879
ILMN_1729430	FBXO18	0.796826	0.000118082	0.00202952	5.9212e-16	0.796826
ILMN_1737394	LMNA	0.797825	3.29472e-11	4.41223e-08	2.9606e-16	0.797825
ILMN_1909886		0.797999	4.83597e-08	6.3096e-06	-4.44089e-16	0.797999
ILMN_2211780	SLC25A4	0.798486	4.03515e-06	0.000158161	5.92119e-16	0.798486
ILMN_1690653	CDK2AP2	0.801011	4.19105e-07	2.84407e-05	0	0.801011
ILMN_1717052	STARD10	0.801371	1.41866e-09	5.44754e-07	2.9606e-16	0.801371
ILMN_2144426	HIST2H2AA3	0.803057	1.61355e-05	0.000437736	2.96061e-16	0.803057
ILMN_1793859	ALDH2	0.803349	4.00969e-09	1.07981e-06	0	0.803349
ILMN_2406410	RHBDD2	0.804037	3.72477e-07	2.63755e-05	-2.96062e-16	0.804037
ILMN_1706687	KLHL5	0.804641	4.6095e-05	0.000983339	-2.9606e-16	0.804641
ILMN_1731107	CCDC92	0.805267	1.02954e-06	5.63456e-05	0	0.805267
ILMN_1761797	CSTB	0.805651	7.32374e-06	0.000243941	-2.96064e-16	0.805651
ILMN_2348268	IFFO1	0.807177	1.61768e-06	7.89305e-05	5.92119e-16	0.807177
ILMN_1765258	HLA-E	0.807457	2.4691e-10	1.49511e-07	2.96061e-16	0.807457
ILMN_3236498	LOC253039	0.809585	9.59514e-08	9.99379e-06	0	0.809585
ILMN_3249667	LOC100133678	0.810602	3.43104e-05	0.000784374	5.92125e-16	0.810602
ILMN_1800739	SPINT2	0.811331	8.49085e-09	1.85152e-06	2.96058e-16	0.811331
ILMN_1684158	GPT2	0.81173	2.13325e-05	0.000544919	-1.48032e-16	0.81173
ILMN_1772218	HLA-DPA1	0.812495	4.73889e-08	6.22113e-06	2.96059e-16	0.812495
ILMN_1794692	DNMT3B	0.814216	4.93509e-05	0.00103595	0	0.814216
ILMN_1763834	APLP1	0.816876	7.77517e-11	7.0621e-08	0	0.816876
ILMN_1796925	CXADR	0.818122	9.47116e-06	0.000293141	-1.48029e-16	0.818122
ILMN_1715069	TANK	0.821169	2.47497e-08	4.0081e-06	2.96061e-16	0.821169
ILMN_1773849	ATP6V0C	0.821574	1.59688e-06	7.8239e-05	0	0.821574
ILMN_2363591	SDCBP	0.822012	1.28954e-07	1.21813e-05	0	0.822012
ILMN_1757406	HIST1H1C	0.823646	0.000155206	0.00251303	-2.96062e-16	0.823646
ILMN_1724250	GRN	0.823856	0.000243553	0.0035103	0	0.823856
ILMN_1808405	HLA-DQA1	0.824504	1.34214e-05	0.000380725	-2.96064e-16	0.824504
ILMN_1744949	RHOBTB3	0.824831	7.97557e-08	8.9476e-06	0	0.824831
ILMN_2384536	PECI	0.824847	0.000319406	0.00438033	-4.44089e-16	0.824847
ILMN_1703279	CXorf57	0.825375	1.49765e-06	7.43803e-05	1.48029e-16	0.825375
ILMN_2400326	DYRK3	0.826438	2.39382e-05	0.000592882	0	0.826438
ILMN_1659327	LOC283683	0.830224	1.41322e-06	7.12354e-05	-1.48029e-16	0.830224
ILMN_1785756	LOC731314	0.831021	9.05294e-06	0.000284484	2.9606e-16	0.831021
ILMN_1779241	CRYM	0.831747	1.11928e-08	2.27865e-06	-1.48027e-16	0.831747
ILMN_1718961	BNIP3L	0.834012	3.17226e-06	0.000132008	0	0.834012
ILMN_1767766	PRDX2	0.834994	4.65524e-07	3.07083e-05	-2.96061e-16	0.834994
ILMN_1654370	TESK2	0.837298	5.71941e-06	0.000203884	0	0.837298
ILMN_1767509	DEF8	0.83742	4.27563e-09	1.1219e-06	0	0.83742
ILMN_1707077	SORT1	0.841854	1.24538e-05	0.000359172	-1.4803e-16	0.841854
ILMN_1762899	EGR1	0.841978	1.63538e-05	0.000442894	2.96062e-16	0.841978
ILMN_1751851	CECR1	0.843323	1.72841e-05	0.000463833	-1.48029e-16	0.843323
ILMN_1716678	NPC2	0.843805	6.8856e-05	0.0013367	5.92117e-16	0.843805
ILMN_1680996	ALOX5	0.845818	0.00010207	0.00180626	4.44089e-16	0.845818
ILMN_1714433	MARCKSL1	0.846649	0.000184968	0.00286051	0	0.846649
ILMN_1654541	ATP6V1G2	0.846949	8.18728e-07	4.73889e-05	0	0.846949
ILMN_1761464	CD74	0.847007	4.74557e-05	0.00100691	0	0.847007
ILMN_1671933	CLCC1	0.847644	5.73436e-08	7.07153e-06	1.48027e-16	0.847644
ILMN_1692754	TMEM49	0.848914	5.34696e-05	0.00110232	2.96061e-16	0.848914
ILMN_2374159	HERPUD1	0.849934	5.4651e-06	0.000197795	-2.96061e-16	0.849934
ILMN_2098446	PMAIP1	0.850012	3.97681e-09	1.07947e-06	-2.96061e-16	0.850012
ILMN_1704353	IGSF3	0.850113	6.67446e-06	0.000227611	0	0.850113
ILMN_1665526	TCEA2	0.850451	0.000190318	0.00291753	-1.48028e-16	0.850451
ILMN_1659953	1999-08-31	0.85047	1.5114e-05	0.000417457	2.9606e-16	0.85047
ILMN_1758250	TRAFD1	0.852495	2.36171e-10	1.44865e-07	-4.44089e-16	0.852495
ILMN_1681670	SLC25A4	0.853074	7.86469e-07	4.58024e-05	0	0.853074
ILMN_3247261	RAPGEF2	0.85447	8.06453e-10	3.73427e-07	1.4803e-16	0.85447
ILMN_2157075	LRCH4	0.854484	1.56377e-05	0.00042736	2.96062e-16	0.854484
ILMN_1794914	UBTD1	0.855717	4.12663e-06	0.000160548	0	0.855717
ILMN_2136089	MTE	0.855935	0.000104877	0.00184143	2.96058e-16	0.855935
ILMN_2150802	FLJ22795	0.856179	4.42639e-07	2.95704e-05	-2.96061e-16	0.856179
ILMN_1656920	CRIP1	0.856216	1.9868e-07	1.6727e-05	-5.92119e-16	0.856216
ILMN_2359742	CTSB	0.856368	7.17051e-06	0.000240533	0	0.856368
ILMN_1752728	FUCA1	0.857253	0.000204669	0.00308545	-2.96058e-16	0.857253
ILMN_1711699	LOC728014	0.857707	2.98728e-08	4.52219e-06	0	0.857707
ILMN_1785570	SUSD3	0.858113	8.55625e-07	4.88068e-05	-4.44089e-16	0.858113
ILMN_3241081	LOC100134361	0.858788	6.44007e-05	0.00127109	0	0.858788
ILMN_1749115	RTN2	0.860172	6.12496e-06	0.00021351	0	0.860172
ILMN_1738816	FOXO1	0.860515	1.26447e-08	2.44763e-06	-2.96058e-16	0.860515
ILMN_1772796	DYNLL2	0.861194	0.000335393	0.00454155	-1.48033e-16	0.861194
ILMN_1738401	FOXC1	0.863253	3.29217e-05	0.000758497	1.48031e-16	0.863253
ILMN_1712918	NQO2	0.868756	1.85855e-06	8.81337e-05	1.4803e-16	0.868756
ILMN_1659544	STX3	0.871067	2.98593e-07	2.27099e-05	2.96059e-16	0.871067
ILMN_2173004	RAB8B	0.871385	1.01903e-07	1.04076e-05	0	0.871385
ILMN_1797793	BLVRB	0.873885	6.41404e-07	3.93431e-05	0	0.873885
ILMN_1756469	GAMT	0.874379	5.88444e-06	0.00020779	5.9212e-16	0.874379
ILMN_1687519	SNAP23	0.874382	1.57924e-07	1.41e-05	-2.96059e-16	0.874382
ILMN_1774982	CDC42EP5	0.875227	6.67444e-05	0.00130921	2.96061e-16	0.875227
ILMN_1827736		0.875815	4.4775e-10	2.29866e-07	0	0.875815
ILMN_1659463	APAF1	0.877583	3.29667e-07	2.40657e-05	2.96061e-16	0.877583
ILMN_1728298	SBK1	0.879545	5.88193e-06	0.00020779	0	0.879545
ILMN_1705783	NXF1	0.879725	2.1962e-06	9.99312e-05	2.9606e-16	0.879725
ILMN_1666976	PLD3	0.88065	9.73882e-05	0.00174895	1.4803e-16	0.88065
ILMN_2342033	F11R	0.881358	3.378e-12	8.94217e-09	0	0.881358
ILMN_1702487	SGK	0.881687	9.41229e-06	0.000291806	0	0.881687
ILMN_1700257	C4orf32	0.883256	9.40116e-08	9.84537e-06	2.9606e-16	0.883256
ILMN_1772731	HAGH	0.88359	6.24915e-05	0.00124118	-5.92122e-16	0.88359
ILMN_1789492	ZDHHC8	0.884992	0.000213418	0.00317879	2.96062e-16	0.884992
ILMN_2363586	SDCBP	0.886162	1.86237e-07	1.5964e-05	0	0.886162
ILMN_1722056	ATP7B	0.887505	1.03764e-10	8.75158e-08	-1.4803e-16	0.887505
ILMN_2149494	NPL	0.888404	7.32194e-07	4.3445e-05	-1.4803e-16	0.888404
ILMN_1657746	BPHL	0.890656	1.84811e-08	3.22096e-06	0	0.890656
ILMN_1788203	HEY1	0.890972	2.24179e-07	1.83187e-05	2.96058e-16	0.890972
ILMN_1756006	ATG2A	0.891691	2.49201e-06	0.000110206	0	0.891691
ILMN_1672504	PDXK	0.893814	1.33717e-06	6.82765e-05	-1.48032e-16	0.893814
ILMN_1671731	AVPI1	0.893994	7.5365e-08	8.58496e-06	0	0.893994
ILMN_3214389	LOC100133583	0.894445	5.12952e-08	6.58997e-06	1.4803e-16	0.894445
ILMN_3244117	STMN3	0.901249	0.000168795	0.00267171	-4.44089e-16	0.901249
ILMN_1673305	RHOC	0.901992	5.4149e-07	3.47488e-05	0	0.901992
ILMN_1795930	PTGER4	0.90251	0.000274673	0.00387371	1.48031e-16	0.90251
ILMN_1685580	CBLB	0.90283	3.91953e-05	0.000870759	1.4803e-16	0.90283
ILMN_3307782	FBXL18	0.903042	3.09413e-05	0.000719915	-2.96057e-16	0.903042
ILMN_1748434	LOC283683	0.904525	3.92332e-05	0.000870787	-2.9606e-16	0.904525
ILMN_2179726	C16orf93	0.905961	2.4594e-05	0.000606896	0	0.905961
ILMN_2139816	GPSM2	0.907148	2.05853e-07	1.71475e-05	0	0.907148
ILMN_1739726	JSRP1	0.907401	0.000155899	0.00252252	-1.48033e-16	0.907401
ILMN_1721842	RYBP	0.907681	3.15276e-08	4.71228e-06	2.96062e-16	0.907681
ILMN_1787843	HSDL2	0.908325	2.8024e-06	0.00012	-1.48029e-16	0.908325
ILMN_2380163	PTPRF	0.910814	0.000161177	0.00258638	-4.44089e-16	0.910814
ILMN_1712400	SERPINB6	0.912185	5.5928e-05	0.00113908	-1.48028e-16	0.912185
ILMN_1661755	FAM129B	0.913879	4.88705e-06	0.000181462	-1.4803e-16	0.913879
ILMN_1778803	ZFAND6	0.915315	2.54797e-06	0.00011247	-2.96057e-16	0.915315
ILMN_2170949	SNX10	0.916311	5.13457e-08	6.58997e-06	4.44089e-16	0.916311
ILMN_1773576	CPNE3	0.916698	1.97933e-09	6.72845e-07	-2.96059e-16	0.916698
ILMN_1712707	ABHD8	0.917501	9.00806e-06	0.000283479	0	0.917501
ILMN_1821280		0.919188	1.27061e-07	1.20993e-05	1.48029e-16	0.919188
ILMN_1705686	NRGN	0.921092	1.56214e-05	0.000427224	-2.96058e-16	0.921092
ILMN_1768754	PILRB	0.921862	1.03503e-05	0.000311372	-2.96062e-16	0.921862
ILMN_1764850	HPCAL1	0.922327	0.000117308	0.00201917	2.96059e-16	0.922327
ILMN_1776157	2000-08-31	0.922553	9.34182e-10	4.11765e-07	0	0.922553
ILMN_2315979	LBH	0.926138	3.55548e-08	5.14859e-06	0	0.926138
ILMN_1667711	HRASLS3	0.926937	0.000218797	0.00324004	-2.9606e-16	0.926937
ILMN_1652631	GLIPR2	0.927115	1.91938e-10	1.2793e-07	-2.96058e-16	0.927115
ILMN_1653292	PFKFB4	0.928671	1.08117e-07	1.08347e-05	0	0.928671
ILMN_1660086	MYH11	0.929208	2.81679e-06	0.000120289	1.48031e-16	0.929208
ILMN_1660021	M6PRBP1	0.933009	5.28151e-05	0.00109287	2.96057e-16	0.933009
ILMN_1792455	TMEM158	0.933097	1.54063e-05	0.000422809	-1.4803e-16	0.933097
ILMN_3241692	LOC100129668	0.93565	3.61237e-10	1.99031e-07	1.4803e-16	0.93565
ILMN_1803945	HCP5	0.935844	3.96345e-08	5.56068e-06	0	0.935844
ILMN_1664922	FLNB	0.935985	1.62016e-10	1.19566e-07	-1.48031e-16	0.935985
ILMN_1751708	ITM2B	0.937729	1.34873e-06	6.86444e-05	2.96055e-16	0.937729
ILMN_1729115	LOC651816	0.938012	2.02603e-05	0.000525014	0	0.938012
ILMN_1881526		0.938265	0.000154505	0.00250426	-4.44089e-16	0.938265
ILMN_2197365	RGS2	0.942713	6.88056e-07	4.16102e-05	0	0.942713
ILMN_1838863		0.944525	8.26056e-08	9.07336e-06	-1.48029e-16	0.944525
ILMN_1676036	LOC649679	0.946515	1.30714e-06	6.73991e-05	0	0.946515
ILMN_1711516	ATP6V1A	0.953794	3.19969e-07	2.36132e-05	-5.92118e-16	0.953794
ILMN_1751020	PACSIN1	0.955452	2.48686e-08	4.0081e-06	-4.44089e-16	0.955452
ILMN_2150654	ZSWIM4	0.95657	0.000160067	0.00256972	0	0.95657
ILMN_1674650	C9orf95	0.957356	5.93636e-09	1.44618e-06	0	0.957356
ILMN_1701655	SLC24A6	0.958434	2.87181e-07	2.2055e-05	-1.48028e-16	0.958434
ILMN_2192779	GPR15	0.95921	7.01084e-06	0.000236859	0	0.95921
ILMN_1787718	SLC27A1	0.965077	1.69227e-07	1.48015e-05	1.48027e-16	0.965077
ILMN_2099301	UNC84B	0.966966	5.02954e-06	0.000186022	2.96061e-16	0.966966
ILMN_1700690	VAT1	0.972205	5.99769e-06	0.000210615	1.48028e-16	0.972205
ILMN_2329679	TPST2	0.972233	7.17504e-07	4.28844e-05	4.44089e-16	0.972233
ILMN_1872457		0.974979	2.79027e-05	0.00066492	1.4803e-16	0.974979
ILMN_3239460	OAZ2	0.975851	1.79021e-07	1.54577e-05	4.44089e-16	0.975851
ILMN_1781819	PAPSS1	0.979436	1.20933e-07	1.18012e-05	2.96061e-16	0.979436
ILMN_3242900	HIST2H2AA4	0.97969	8.71308e-05	0.00160065	0	0.97969
ILMN_1681703	FOXO3	0.984194	0.000161847	0.00259249	-1.4803e-16	0.984194
ILMN_1669703	TNK2	0.986562	1.4575e-05	0.000405412	-4.44089e-16	0.986562
ILMN_1755727	KDM5B	0.986947	1.16398e-08	2.3295e-06	0	0.986947
ILMN_1789112	TMEM145	0.988663	2.43572e-07	1.94986e-05	1.48031e-16	0.988663
ILMN_1767470	SCPEP1	0.989165	8.81275e-11	7.85349e-08	5.9212e-16	0.989165
ILMN_1707312	NFIL3	0.989838	2.47005e-08	4.0081e-06	0	0.989838
ILMN_1663080	LFNG	0.990946	1.54249e-07	1.38769e-05	0	0.990946
ILMN_1764729	JAG2	0.991674	1.72621e-06	8.28562e-05	1.4803e-16	0.991674
ILMN_2413527	VCL	0.992527	5.22598e-06	0.000191191	0	0.992527
ILMN_1675939	IFNGR1	0.993128	1.23533e-07	1.20053e-05	2.96058e-16	0.993128
ILMN_1815158	GPS2	0.998266	1.332e-10	1.02347e-07	-1.4803e-16	0.998266
ILMN_1795826	ATP6V0D1	1.00333	3.67621e-05	0.000828393	-2.96062e-16	1.00333
ILMN_1696749	LMNA	1.00606	1.35887e-05	0.000384315	0	1.00606
ILMN_1659047	HIST2H2AA3	1.00869	1.72102e-11	2.80294e-08	1.48029e-16	1.00869
ILMN_1690040	TM7SF2	1.01112	1.03663e-05	0.000311655	-5.92115e-16	1.01112
ILMN_3238435	SNORA12	1.01214	0.000144486	0.00237052	-2.96062e-16	1.01214
ILMN_3245413	DENND5A	1.01644	2.38938e-05	0.000592712	1.48029e-16	1.01644
ILMN_1802557	HEBP1	1.02231	4.58943e-08	6.106e-06	4.44089e-16	1.02231
ILMN_1695590	ADRB2	1.02378	3.68956e-08	5.2647e-06	2.9606e-16	1.02378
ILMN_2328972	DNMT3B	1.02858	1.12083e-06	5.99006e-05	0	1.02858
ILMN_2374164	HERPUD1	1.02993	3.2019e-06	0.00013289	-5.92116e-16	1.02993
ILMN_1662795	CA2	1.03027	1.19527e-07	1.17124e-05	-1.48031e-16	1.03027
ILMN_2175112	KCNS3	1.03063	3.12068e-09	9.0043e-07	0	1.03063
ILMN_1659490	LOC653158	1.03196	8.90079e-06	0.000281388	0	1.03196
ILMN_1689908	ANKRD13A	1.03365	1.69989e-08	3.09547e-06	-2.9606e-16	1.03365
ILMN_1652409	SPATA7	1.03407	7.10834e-05	0.00137183	-1.4803e-16	1.03407
ILMN_1784985	PRRT3	1.04066	2.60156e-06	0.000114215	-1.4803e-16	1.04066
ILMN_1803392	TAX1BP3	1.04953	4.42248e-07	2.95704e-05	-5.92119e-16	1.04953
ILMN_1681679	TSPO	1.05026	3.74795e-07	2.64564e-05	0	1.05026
ILMN_1769705	LOC440093	1.05031	9.32864e-06	0.000289869	-2.96059e-16	1.05031
ILMN_2371055	EFNA1	1.05251	4.99403e-11	5.48542e-08	1.48029e-16	1.05251
ILMN_1767894	POLB	1.05265	8.77967e-08	9.42437e-06	-2.9606e-16	1.05265
ILMN_1760727	ANG	1.05718	6.40528e-09	1.53567e-06	2.96059e-16	1.05718
ILMN_1804117	FAM89B	1.06108	5.30193e-06	0.000193228	0	1.06108
ILMN_1747650	BMP6	1.06169	7.47814e-08	8.57282e-06	-1.4803e-16	1.06169
ILMN_1659766	BAG3	1.062	3.26219e-08	4.82999e-06	1.48029e-16	1.062
ILMN_1781752	CLEC16A	1.06407	8.44788e-05	0.00156287	0	1.06407
ILMN_1785356	DENND5A	1.06523	2.61435e-05	0.000633661	5.92119e-16	1.06523
ILMN_1713266	FAM46C	1.06632	0.000189481	0.00291164	-1.48029e-16	1.06632
ILMN_2384591	HN1	1.06893	2.90443e-06	0.000123141	-2.96062e-16	1.06893
ILMN_1764764	MUM1	1.06974	2.23097e-07	1.82936e-05	-2.96062e-16	1.06974
ILMN_1651642	GPC2	1.06979	3.20904e-09	9.07803e-07	4.44089e-16	1.06979
ILMN_1691436	BLVRA	1.0704	1.07544e-08	2.20349e-06	0	1.0704
ILMN_1726388	ACBD7	1.07105	0.00036199	0.00482513	1.4803e-16	1.07105
ILMN_1797950	EXTL2	1.08352	1.15568e-10	9.25153e-08	0	1.08352
ILMN_1769091	PRCP	1.08385	6.43108e-06	0.00022139	0	1.08385
ILMN_1791366	RCOR2	1.0856	2.14e-06	9.80351e-05	1.48031e-16	1.0856
ILMN_3247159	SCARNA8	1.08567	1.92311e-10	1.2793e-07	-1.48027e-16	1.08567
ILMN_1666206	GSDMB	1.08583	8.85316e-06	0.000280445	0	1.08583
ILMN_1691572	TST	1.08976	2.23524e-06	0.00010122	0	1.08976
ILMN_1694432	CRIP2	1.09059	6.50068e-09	1.53832e-06	-1.48029e-16	1.09059
ILMN_2130525	TSPAN13	1.09355	4.73242e-08	6.22113e-06	-1.4803e-16	1.09355
ILMN_1766054	ABCA1	1.0948	1.9417e-12	6.13311e-09	2.96059e-16	1.0948
ILMN_1748883	CDKN2D	1.09645	3.05676e-07	2.30629e-05	-1.4803e-16	1.09645
ILMN_2253065	H2AFJ	1.09685	5.16845e-08	6.61547e-06	-2.9606e-16	1.09685
ILMN_1754114	FLJ20021	1.09949	1.40909e-05	0.000395205	-1.4803e-16	1.09949
ILMN_1700695	SLC44A1	1.10129	5.6721e-06	0.0002028	-2.96059e-16	1.10129
ILMN_1785095	ATP6V0E2	1.10162	6.40793e-06	0.000221076	1.48029e-16	1.10162
ILMN_1651496	HIST1H2BD	1.10392	6.10022e-06	0.000213202	2.9606e-16	1.10392
ILMN_1782560	CD86	1.10686	1.30509e-06	6.73666e-05	-2.96059e-16	1.10686
ILMN_1677843	RAB24	1.11008	1.03653e-07	1.04992e-05	0	1.11008
ILMN_1733675	MPP1	1.11097	5.62676e-10	2.85761e-07	0	1.11097
ILMN_1692865	VPS37D	1.11461	5.63086e-06	0.000201849	1.48029e-16	1.11461
ILMN_2313730	RHOC	1.11551	3.32952e-10	1.91776e-07	5.92119e-16	1.11551
ILMN_1808238	RBPMS2	1.11815	3.31773e-06	0.000136498	1.48031e-16	1.11815
ILMN_1708508	PPM1E	1.11988	8.92991e-13	4.21769e-09	0	1.11988
ILMN_1790680	PDE6D	1.12465	6.51402e-09	1.53832e-06	2.96061e-16	1.12465
ILMN_1713892	C4orf34	1.12603	1.78471e-07	1.54384e-05	-2.96061e-16	1.12603
ILMN_1764177	JARID2	1.13819	3.79032e-07	2.65673e-05	0	1.13819
ILMN_2367215	PRCP	1.1447	1.79024e-05	0.00047556	0	1.1447
ILMN_2151281	GABARAPL1	1.14908	2.56168e-11	3.66638e-08	-2.9606e-16	1.14908
ILMN_1694268	HES6	1.14915	7.24586e-06	0.000241891	-2.96058e-16	1.14915
ILMN_1815682	C3orf37	1.15291	2.01082e-05	0.000522403	0	1.15291
ILMN_1738093	TMEM118	1.15494	5.38e-07	3.45718e-05	0	1.15494
ILMN_1757845	SPIRE1	1.15507	2.47473e-06	0.00010975	-4.44089e-16	1.15507
ILMN_2347949	G6PD	1.15674	1.27099e-05	0.000365147	0	1.15674
ILMN_3241870	FRMD8	1.16213	2.28492e-05	0.000574037	2.96057e-16	1.16213
ILMN_1747577	ALAD	1.16456	3.88218e-05	0.000865308	0	1.16456
ILMN_1703316	LOC255783	1.17342	4.189e-07	2.84407e-05	1.4803e-16	1.17342
ILMN_1694780	GCHFR	1.17364	3.02237e-09	8.86642e-07	-1.4803e-16	1.17364
ILMN_1761733	HLA-DMB	1.1776	3.06254e-10	1.80808e-07	-2.96061e-16	1.1776
ILMN_1737611	VAMP1	1.18423	0.000321409	0.00440141	-2.96058e-16	1.18423
ILMN_1784602	CDKN1A	1.18959	0.000328472	0.00447478	-2.96061e-16	1.18959
ILMN_1743199	EGR2	1.1909	4.5259e-07	3.01074e-05	-1.48029e-16	1.1909
ILMN_1695706	H3F3B	1.19093	1.41861e-05	0.000396698	-2.9606e-16	1.19093
ILMN_1762712	HHEX	1.1943	3.11704e-07	2.32945e-05	-1.48027e-16	1.1943
ILMN_2188722	GLS	1.19481	1.90854e-08	3.28672e-06	5.92118e-16	1.19481
ILMN_3246330	LOC100133578	1.20367	5.0087e-08	6.51696e-06	-2.96058e-16	1.20367
ILMN_1806037	TK1	1.22079	3.86634e-11	4.61774e-08	-2.9606e-16	1.22079
ILMN_1718063	LIPA	1.22177	2.66342e-09	8.11588e-07	0	1.22177
ILMN_1798620	PQLC1	1.22443	7.97664e-07	4.62832e-05	2.96062e-16	1.22443
ILMN_1714197	ACSS2	1.22472	5.54761e-08	6.95011e-06	-1.4803e-16	1.22472
ILMN_1680925	SLC9A3R1	1.22475	3.65508e-05	0.000824418	0	1.22475
ILMN_2074044	PLS1	1.22561	6.92105e-10	3.36998e-07	0	1.22561
ILMN_1693836	LOC653344	1.23715	1.78364e-05	0.000474343	-2.9606e-16	1.23715
ILMN_2336595	ACSS2	1.24805	7.56952e-09	1.73551e-06	0	1.24805
ILMN_1812721	LOC728014	1.24856	7.23752e-08	8.41091e-06	1.4803e-16	1.24856
ILMN_1738684	NRXN2	1.25404	6.43911e-07	3.94456e-05	1.4803e-16	1.25404
ILMN_1729453	TSPAN9	1.25516	3.20134e-09	9.07803e-07	-1.4803e-16	1.25516
ILMN_1695311	HLA-DMA	1.25591	4.38639e-07	2.95119e-05	0	1.25591
ILMN_1780769	TUBB2C	1.26219	7.01428e-05	0.00135553	0	1.26219
ILMN_2225144	EIF4E3	1.2628	2.58172e-09	8.01508e-07	0	1.2628
ILMN_1763144	NEU1	1.26439	1.85372e-07	1.59188e-05	-1.48029e-16	1.26439
ILMN_1765578	TIPARP	1.27224	0.00011245	0.00194546	2.9606e-16	1.27224
ILMN_1750100	TUBB4Q	1.27377	3.68314e-08	5.2647e-06	-2.96062e-16	1.27377
ILMN_2384857	DHRS2	1.28074	2.56094e-07	2.02258e-05	0	1.28074
ILMN_1757388	OCEL1	1.28537	5.64773e-08	7.00125e-06	1.48028e-16	1.28537
ILMN_1813746	CORO2A	1.29655	4.85149e-13	3.27344e-09	-2.96061e-16	1.29655
ILMN_2038775	TUBB2A	1.30219	4.16918e-06	0.000161513	1.4803e-16	1.30219
ILMN_1795835	LOC338758	1.30278	2.78932e-07	2.14564e-05	1.48031e-16	1.30278
ILMN_1742382	RIMS3	1.30324	1.0024e-05	0.000304274	-1.4803e-16	1.30324
ILMN_1748206	C20orf160	1.30973	1.57173e-05	0.000428852	0	1.30973
ILMN_1777519	ITGB7	1.31046	2.66173e-07	2.08484e-05	-2.96058e-16	1.31046
ILMN_1746801	CGN	1.31308	1.59474e-11	2.69004e-08	-1.4803e-16	1.31308
ILMN_1775448	PFN2	1.31591	9.79307e-05	0.00175669	0	1.31591
ILMN_2173611	MT1E	1.32484	3.11605e-13	2.9003e-09	-1.4803e-16	1.32484
ILMN_1780825	RRAS	1.32755	1.5302e-06	7.57579e-05	1.48028e-16	1.32755
ILMN_1662846	GPR160	1.33148	9.21706e-11	8.06168e-08	0	1.33148
ILMN_1746673	1999-08-31	1.33182	6.02822e-07	3.75124e-05	1.48032e-16	1.33182
ILMN_1661599	DDIT4	1.3396	6.40341e-06	0.000221076	-5.92118e-16	1.3396
ILMN_1736096	DLL3	1.34487	1.92351e-11	2.93062e-08	1.48032e-16	1.34487
ILMN_2374352	DBNDD1	1.34567	4.41149e-08	5.91929e-06	2.96061e-16	1.34567
ILMN_1849494		1.3577	2.28211e-09	7.3324e-07	1.4803e-16	1.3577
ILMN_1723978	LGALS1	1.35834	5.08719e-07	3.30499e-05	0	1.35834
ILMN_1779163	C11orf67	1.3611	4.49694e-06	0.000170735	2.96057e-16	1.3611
ILMN_1751956	MGST3	1.3696	8.91467e-08	9.52599e-06	-2.9606e-16	1.3696
ILMN_1749109	PSAP	1.37118	1.51053e-07	1.36674e-05	2.96057e-16	1.37118
ILMN_2224907	C4orf34	1.37249	2.57371e-06	0.000113289	-5.92119e-16	1.37249
ILMN_1669523	FOS	1.37406	1.27198e-05	0.00036521	2.96058e-16	1.37406
ILMN_1660691	RAB31	1.37864	1.19191e-07	1.17037e-05	-1.4803e-16	1.37864
ILMN_1685441	ASAP3	1.39551	3.45761e-05	0.000788538	0	1.39551
ILMN_1781374	TUFT1	1.39593	1.3429e-06	6.84449e-05	2.96061e-16	1.39593
ILMN_2355559	PSAP	1.3972	2.47414e-07	1.97392e-05	0	1.3972
ILMN_1735552	KIF1B	1.41777	9.4089e-10	4.11765e-07	1.48027e-16	1.41777
ILMN_1756071	MFGE8	1.42778	0.000324584	0.0044346	-1.4803e-16	1.42778
ILMN_2376403	TSC22D3	1.42972	0.000243697	0.00351131	1.4803e-16	1.42972
ILMN_1777061	ZSWIM6	1.44757	2.18087e-09	7.20313e-07	-2.9606e-16	1.44757
ILMN_1718977	GADD45B	1.45148	2.46249e-09	7.72497e-07	1.48029e-16	1.45148
ILMN_1723678	PRPH	1.45414	5.37672e-14	8.97828e-10	1.48029e-16	1.45414
ILMN_1755303	ZNF217	1.45843	2.59859e-08	4.131e-06	-2.96062e-16	1.45843
ILMN_1660806	CSRP2	1.45954	5.70279e-14	8.97828e-10	-1.48029e-16	1.45954
ILMN_2366041	ITM2C	1.4599	3.23062e-10	1.88377e-07	2.96062e-16	1.4599
ILMN_1791726	TUBB3	1.46729	5.70478e-06	0.00020366	0	1.46729
ILMN_1804384	ASMTL	1.46959	1.68182e-08	3.09547e-06	-1.4803e-16	1.46959
ILMN_1752579	ATP6V0A1	1.47046	2.63754e-09	8.08919e-07	-1.48029e-16	1.47046
ILMN_1690125	PDLIM7	1.47366	1.9478e-12	6.13311e-09	-1.4803e-16	1.47366
ILMN_1708728	H2AFJ	1.48543	3.34677e-09	9.35334e-07	-5.92119e-16	1.48543
ILMN_1656111	MYLIP	1.50482	9.05601e-08	9.5905e-06	-4.44089e-16	1.50482
ILMN_1732071	HIST2H2BE	1.50893	1.23935e-06	6.47882e-05	-4.44089e-16	1.50893
ILMN_1777190	CFD	1.53222	5.87148e-10	2.95017e-07	-2.96058e-16	1.53222
ILMN_1656415	CDKN2C	1.53452	3.18346e-08	4.74316e-06	1.48031e-16	1.53452
ILMN_2128770	CDR2L	1.54614	3.04835e-07	2.30363e-05	-2.9606e-16	1.54614
ILMN_1732615	ASMTL	1.55278	3.64773e-06	0.000146502	2.9606e-16	1.55278
ILMN_1770085	BTG2	1.56168	3.84392e-11	4.61774e-08	2.96059e-16	1.56168
ILMN_1680624	CREG1	1.56961	1.6714e-12	6.07244e-09	0	1.56961
ILMN_1775708	SLC2A3	1.57596	5.99374e-08	7.33394e-06	1.48031e-16	1.57596
ILMN_1651316	CD69	1.57873	1.39464e-06	7.03902e-05	0	1.57873
ILMN_1680453	ITM2C	1.58763	8.13081e-08	9.03591e-06	4.44089e-16	1.58763
ILMN_1748124	TSC22D3	1.59205	1.52006e-09	5.52261e-07	0	1.59205
ILMN_1669881	TSPAN13	1.59789	1.58087e-11	2.69004e-08	-4.44089e-16	1.59789
ILMN_2082209	C20orf100	1.60021	6.16263e-08	7.44417e-06	2.96058e-16	1.60021
ILMN_1740185	TPMT	1.60225	3.57222e-07	2.54863e-05	-1.4803e-16	1.60225
ILMN_1751464	TNFSF9	1.63664	4.02378e-09	1.07981e-06	4.44089e-16	1.63664
ILMN_2364022	SLC16A3	1.69482	5.32962e-09	1.31792e-06	-1.48029e-16	1.69482
ILMN_2305225	NDRG4	1.70357	1.66743e-10	1.20934e-07	-1.48031e-16	1.70357
ILMN_1709348	ALDH1A1	1.70672	1.47557e-07	1.34283e-05	-2.96061e-16	1.70672
ILMN_1682459	TUBB4	1.71434	2.05378e-09	6.87957e-07	-1.4803e-16	1.71434
ILMN_1718766	MT1F	1.7218	3.56806e-06	0.000144211	5.92119e-16	1.7218
ILMN_1796177	GIPC1	1.73656	1.68992e-10	1.20934e-07	-1.48029e-16	1.73656
ILMN_2096372	ALDH1A1	1.75129	1.73503e-08	3.09547e-06	0	1.75129
ILMN_1708934	ADM	1.80643	8.45254e-09	1.85152e-06	-1.48029e-16	1.80643
ILMN_1795429	VCL	1.8724	3.40791e-12	8.94217e-09	0	1.8724
ILMN_1692219	RAB11FIP1	1.89249	7.21681e-10	3.443e-07	-2.96061e-16	1.89249
ILMN_2124802	MT1H	1.92563	0.000194267	0.00296556	2.9606e-16	1.92563
ILMN_1716195	HIST1H2BG	1.93545	3.77971e-07	2.65654e-05	0	1.93545
ILMN_1733851	DACT3	1.985	6.97576e-12	1.4976e-08	0	1.985
ILMN_1697448	TXNIP	2.03485	1.4906e-08	2.83881e-06	0	2.03485
ILMN_1753342	SAT1	2.04236	1.76083e-07	1.52598e-05	2.9606e-16	2.04236
ILMN_1805807	SLC30A3	2.04495	3.68441e-13	2.9003e-09	-2.96059e-16	2.04495
ILMN_1732296	ID3	2.06195	5.45266e-05	0.00111972	4.44089e-16	2.06195
ILMN_1691156	MT1A	2.10716	0.000330284	0.00448782	-2.9606e-16	2.10716
ILMN_1668194	LMTK3	2.14672	4.98775e-12	1.17788e-08	2.96061e-16	2.14672
ILMN_1655595	SERPINE2	2.21914	2.17347e-17	1.02655e-12	-2.9606e-16	2.21914
ILMN_1773964	H1FX	2.28961	1.24253e-10	9.78098e-08	-1.48029e-16	2.28961
ILMN_1717934	SYT11	2.45249	1.10411e-05	0.000327153	0	2.45249
ILMN_1682717	IER3	2.5214	9.57487e-07	5.30165e-05	-1.48029e-16	2.5214
ILMN_1686664	MT2A	2.54569	0.000132656	0.00221865	4.44089e-16	2.54569
ILMN_1715401	MT1G	2.59023	1.68627e-05	0.00045459	2.96061e-16	2.59023
ILMN_2188333	CD69	2.69931	4.3782e-05	0.000944596	2.96058e-16	2.69931
ILMN_1680874	TUBB2B	2.82057	0.000183076	0.00283875	0	2.82057
